# Supplementary material for: Using Microbial Responses Viewer and a Regression Approach to Assess the Effect of pH, Activity of Water and Temperature on the Survival of Campylobacter spp
Source: Foods. 2022 Feb 22;11(5):637. doi: 10.3390/foods11050637 (PMC8909359; doi:10.3390/foods11050637)
Supplement: Supplementary file 1 [file foods-11-00637-s001.zip]

Archive with 2 entries (2 files):
- File S2.xlsx
- foods-1580249-supplementary.pdf
