# Supplementary material for: Using Microbial Responses Viewer and a Regression Approach to Assess the Effect of pH, Activity of Water and Temperature on the Survival of Campylobacter spp
Source: Foods. 2022 Feb 22;11(5):637. doi: 10.3390/foods11050637 (PMC8909359; doi:10.3390/foods11050637)
Supplement: Supplementary file 1 [file foods-11-00637-s001.zip › File S2.xlsx]

## Sheet: ControlSheet
	mCode	sep	yLow	yUp			Ribbon pointer
	2	1	0	9999			0

## Sheet: All culture medium
	key	temp	pH	aw	time (h)	concentration (log CFU/g)		b0	b1	b2	R
Strain(s): NCTC11322 NCTC11351 NCTC11392 T4 T2	B430_131	0	5.1	0.974	0	6.16		5.95908	71.5463	1.21743	0.97491
	t1c1	0	5.1	0.974	18	5.71
		0	5.1	0.974	23	5.52
		0	5.1	0.974	43	5.3
		0	5.1	0.974	48	5.15
		0	5.1	0.974	67	4.971
		0	5.1	0.974	72	4.83
		0	5.1	0.974	91	4.64
		0	5.1	0.974	95	4.77
		0	5.1	0.974	139	4.74
		0	5.1	0.974	165	3.1
		0	5.1	0.974	211	2.04
		0	5.1	0.974	237	1.78
		0	5.1	0.974	262	-0.01
		0	5.1	0.974	334	-0.01
Strain(s): T2 T4 NCTC11322 NCTC11351 NCTC11392	B295_12	0	5.3	0.974	0	7.43		b0	b1	b2	R
	t2c2	0	5.3	0.974	18	7.05	Estimate	7.17788	425.748	1.25825	0.95536
		0	5.3	0.974	23	7.27	standart error	0.193953	123.983	0.43373
		0	5.3	0.974	42	7.16	t(15)	37.0084	3.43391	2.901
		0	5.3	0.974	48	6.93	p level	3.71059e-16	0.00369173	0.0109723
		0	5.3	0.974	66	7.2
		0	5.3	0.974	72	7.17
		0	5.3	0.974	90	7.04
		0	5.3	0.974	138	6.93
		0	5.3	0.974	190	6.63
		0	5.3	0.974	238	6.37
		0	5.3	0.974	333	6.18
		0	5.3	0.974	430	6.17
		0	5.3	0.974	525	5.92
		0	5.3	0.974	595	5.98
		0	5.3	0.974	669	5.69
		0	5.3	0.974	838	5.28
		0	5.3	0.974	909	3.93
Strain(s): T2 T4 NCTC11322 NCTC11351 NCTC11392	B295_35	0	5.3	0.974	0	7.17		b0	b1	b2	R
	t3c3	0	5.3	0.974	18	7.14		7.36882	131.406	0.855489	0.98299
		0	5.3	0.974	23	7.01
		0	5.3	0.974	42	7.08
		0	5.3	0.974	66	6.96
		0	5.3	0.974	91	6.77
		0	5.3	0.974	113	6.66
		0	5.3	0.974	142	6.55
		0	5.3	0.974	190	6.2
		0	5.3	0.974	309	5.01
		0	5.3	0.974	359	4.41
		0	5.3	0.974	404	4.71
		0	5.3	0.974	524	4.13
		0	5.3	0.974	572	3.74
		0	5.3	0.974	644	3.87
..	B330_102	0	5.5	0.974	0	3.72		b0	b1	b2	R
	t4c4	0	5.5	0.974	23	3.63		4.85339	0.00944431	2.59556e-06	…
		0	5.5	0.974	45	3.15
		0	5.5	0.974	71	4.48
		0	5.5	0.974	97	5.07
		0	5.5	0.974	119	4.04
		0	5.5	0.974	142	3.81
		0	5.5	0.974	167	3.68
		0	5.5	0.974	190	4.1
		0	5.5	0.974	213	4.09
		0	5.5	0.974	242	4.12
		0	5.5	0.974	264	4.21
		0	5.5	0.974	283	4.42
		0	5.5	0.974	336	4.81
		0	5.5	0.974	361	4.81
		0	5.5	0.974	361	4.34
		0	5.5	0.974	382	4.73
		0	5.5	0.974	433	4.33
		0	5.5	0.974	477	4.41
		0	5.5	0.974	502	4
		0	5.5	0.974	579	3.7
		0	5.5	0.974	646	3.49
		0	5.5	0.974	717	3.61
		0	5.5	0.974	788	3.58
		0	5.5	0.974	1003	3.18
		0	5.5	0.974	1606	3.43
		0	5.5	0.974	1772	3.3
		0	5.5	0.974	1970	3.2
		0	5.5	0.974	2136	3.1
		0	5.5	0.974	2371	3.32
		0	5.5	0.974	2541	4.04
		0	5.5	0.974	2803	3.06
Strain(s): NCTC11322 NCTC11351 NCTC11392 T4 T2	B430_133	0	6.7	0.974	0	6.02		b0	b1	b2	R
	t5c5	0	6.7	0.974	18	5.54		6.20144	37.3757	0.755138	0.99464
		0	6.7	0.974	23	5.71
		0	6.7	0.974	42	5.14
		0	6.7	0.974	48	5.13
		0	6.7	0.974	67	4.65
		0	6.7	0.974	72	4.51
		0	6.7	0.974	91	4.15
		0	6.7	0.974	95	4.56
		0	6.7	0.974	139	3.77
		0	6.7	0.974	165	2.84
		0	6.7	0.974	187	2.72
		0	6.7	0.974	211	2.24
		0	6.7	0.974	237	2.08
		0	6.7	0.974	262	1.74
		0	6.7	0.974	334	1
		0	6.7	0.974	361	1
		0	6.7	0.974	384	-0.01
		0	6.7	0.974	427	-0.01
		0	6.7	0.974	439	-0.01
Strain(s): NCTC11322 NCTC11351 NCTC11392 T4 T2	B430_128	0	5	0.98	0	6.08		b0	b1	b2	R
	t6c6	0	5	0.98	23	5.55		6.052	65.9721	1.10018	0.97191
		0	5	0.98	45	5.47
		0	5	0.98	73	4.87
		0	5	0.98	94	4.67
		0	5	0.98	141	3.78
		0	5	0.98	167	3.38
		0	5	0.98	213	3.15
		0	5	0.98	238	2.24
		0	5	0.98	263	-0.01
		0	5	0.98	335	-0.01
		0	5	0.98	363	-0.01
Strain(s): NCTC11322 NCTC11351 NCTC11392 T4 T2	B430_129	0	5.7	0.98	0	6.01		b0	b1	b2	R
	t7c7	0	5.7	0.98	23	5.3		5.77658	85.4647	0.862739	0.98269
		0	5.7	0.98	45	5.08
		0	5.7	0.98	73	4.7
		0	5.7	0.98	141	4.34
		0	5.7	0.98	167	4.12
		0	5.7	0.98	213	3.64
		0	5.7	0.98	238	3.42
		0	5.7	0.98	263	2.97
		0	5.7	0.98	363	1.95
		0	5.7	0.98	385	2.28
		0	5.7	0.98	429	2.11
		0	5.7	0.98	502	1.3
		0	5.7	0.98	529	1.78
		0	5.7	0.98	548	-0.01
		0	5.7	0.98	601	-0.01
		0	5.7	0.98	674	-0.01
Strain(s): T2 T4 NCTC11322 NCTC11351 NCTC11392	B295_24	0	6.5	0.98	0	6.94		b0	b1	b2	R
	t8c8	0	6.5	0.98	15	6.8	Estimate	6.69098	426.827	0.928548	0.93822
		0	6.5	0.98	25	5.85	standart error	0.200087	140.981	0.343979
		0	6.5	0.98	40	6.78	t(15)	33.4404	3.02754	2.69943
		0	6.5	0.98	47	6.51	p level	1.66887e-15	0.00848311	0.0164776
		0	6.5	0.98	65	6.64
		0	6.5	0.98	96	6.49
		0	6.5	0.98	117	6.5
		0	6.5	0.98	187	6.3
		0	6.5	0.98	333	5.61
		0	6.5	0.98	403	5.76
		0	6.5	0.98	480	5.34
		0	6.5	0.98	525	5.53
		0	6.5	0.98	619	5.72
		0	6.5	0.98	671	5.26
		0	6.5	0.98	787	4.9
		0	6.5	0.98	836	4.82
		0	6.5	0.98	884	4.54
Strain(s): NCTC11322 NCTC11351 NCTC11392 T4 T2	B430_130	0	6.8	0.98	0	6.07		b0	b1	b2	R
	t9c9	0	6.8	0.98	24	5.24		5.85355	56.9689	0.960782	0.99119
		0	6.8	0.98	46	4.92
		0	6.8	0.98	74	4.51
		0	6.8	0.98	142	3.41
		0	6.8	0.98	213	2.11
		0	6.8	0.98	239	2.33
		0	6.8	0.98	264	1.78
		0	6.8	0.98	336	-0.01
Strain(s): T2 T4 NCTC11322 NCTC11351 NCTC11392	B295_11	0	4.6	0.986	0	7.58		b0	b1	b2	R
	t10c10	0	4.6	0.986	18	7.1		7.4355	205.286	1.02016	0.95915
		0	4.6	0.986	24	7.39
		0	4.6	0.986	42	7.45
		0	4.6	0.986	48	7.12
		0	4.6	0.986	66	7.14
		0	4.6	0.986	72	7.27
		0	4.6	0.986	90	7.19
		0	4.6	0.986	114	7.12
		0	4.6	0.986	166	5.55
		0	4.6	0.986	213	6.46
		0	4.6	0.986	309	5.92
		0	4.6	0.986	376	5.5
		0	4.6	0.986	478	5.06
		0	4.6	0.986	571	4.98
		0	4.6	0.986	645	4.79
		0	4.6	0.986	814	2.81
Strain(s): NCTC11322 NCTC11351 NCTC11392 T4 T2	B430_125	0	4.6	0.986	0	6.26		b0	b1	b2	R
	t11c11	0	4.6	0.986	23	5.66		6.29566	41.0568	0.877829	0.9635
		0	4.6	0.986	45	5.26
		0	4.6	0.986	73	4.36
		0	4.6	0.986	95	4.12
		0	4.6	0.986	141	4.28
		0	4.6	0.986	168	2.93
		0	4.6	0.986	189	3.13
		0	4.6	0.986	213	1.88
		0	4.6	0.986	239	-0.01
		0	4.6	0.986	264	1.18
		0	4.6	0.986	336	-0.01
		0	4.6	0.986	363	-0.01
Strain(s): NCTC11322 NCTC11351 NCTC11392 T4 T2	B430_126	0	5.1	0.986	0	6.07		b0	b1	b2	R
	t12c12	0	5.1	0.986	23	5.69		5.91991	91.7947	1.15416	0.99124
		0	5.1	0.986	45	5.47
		0	5.1	0.986	73	4.96
		0	5.1	0.986	95	4.89
		0	5.1	0.986	141	4.21
		0	5.1	0.986	168	3.84
		0	5.1	0.986	189	3.77
		0	5.1	0.986	213	3.26
		0	5.1	0.986	239	2.79
		0	5.1	0.986	264	2.61
		0	5.1	0.986	336	1.74
		0	5.1	0.986	363	1.54
		0	5.1	0.986	386	-0.01
		0	5.1	0.986	429	-0.01
Strain(s): NCTC11322 NCTC11351 NCTC11392 T4 T2	B430_127	0	6.4	0.986	0	6.03		b0	b1	b2	R
	t13c13	0	6.4	0.986	23	5.76		6.32239	53.5723	0.833939	0.98031
		0	6.4	0.986	45	5.6
		0	6.4	0.986	73	5.24
		0	6.4	0.986	94	5.1
		0	6.4	0.986	141	4.6
		0	6.4	0.986	212	3.29
		0	6.4	0.986	214	2.5
		0	6.4	0.986	215	2.98
		0	6.4	0.986	287	2.22
		0	6.4	0.986	315	1.54
		0	6.4	0.986	337	1.6
		0	6.4	0.986	381	1
		0	6.4	0.986	454	-0.01
		0	6.4	0.986	481	1
Strain(s): NCTC11322 NCTC11351 NCTC11392 T4 T2	B430_122	0	5	0.992	0	6.14		b0	b1	b2	R
	t14c14	0	5	0.992	24	5.74		5.94054	148.283	1.4008	0.9661
		0	5	0.992	45	5.72
		0	5	0.992	74	5.29
		0	5	0.992	95	5.28
		0	5	0.992	142	5.02
		0	5	0.992	168	4.7
		0	5	0.992	189	4.58
		0	5	0.992	213	4.51
		0	5	0.992	239	4.14
		0	5	0.992	264	4.05
		0	5	0.992	336	3.02
		0	5	0.992	364	2.93
		0	5	0.992	386	1.9
		0	5	0.992	430	-0.01
		0	5	0.992	503	-0.01
		0	5	0.992	530	1
Strain(s): NCTC11322 NCTC11351 NCTC11392 T4 T2	B430_123	0	5.3	0.992	0	6.3		b0	b1	b2	R
	t15c15	0	5.3	0.992	23	5.89		6.64594	55.7014	0.63815	0.95105
		0	5.3	0.992	45	5.77
		0	5.3	0.992	73	5.57
		0	5.3	0.992	95	5.37
		0	5.3	0.992	141	5.15
		0	5.3	0.992	168	4.86
		0	5.3	0.992	189	4.77
		0	5.3	0.992	213	4.63
		0	5.3	0.992	239	4.43
		0	5.3	0.992	264	4.32
		0	5.3	0.992	363	3.29
		0	5.3	0.992	386	3.35
		0	5.3	0.992	429	3.01
		0	5.3	0.992	503	-0.01
		0	5.3	0.992	529	2.59
		0	5.3	0.992	549	2.26
		0	5.3	0.992	602	2.26
		0	5.3	0.992	675	1.4
		0	5.3	0.992	723	1.98
		0	5.3	0.992	814	1.18
		0	5.3	0.992	1010	-0.01
		0	5.3	0.992	1270	-0.01
Strain(s): NCTC11322 NCTC11351 NCTC11392 T4 T2	B430_124	0	5.9	0.992	0	6.12		b0	b1	b2	R
	t16c16	0	5.9	0.992	23	6.07		6.15287	147.567	0.913781	0.98559
		0	5.9	0.992	45	5.83
		0	5.9	0.992	73	5.65
		0	5.9	0.992	95	5.53
		0	5.9	0.992	141	5.3
		0	5.9	0.992	168	4.92
		0	5.9	0.992	213	4.79
		0	5.9	0.992	264	4.48
		0	5.9	0.992	336	3.94
		0	5.9	0.992	386	3.62
		0	5.9	0.992	429	3.19
		0	5.9	0.992	503	2.4
		0	5.9	0.992	549	2.61
		0	5.9	0.992	602	2.9
		0	5.9	0.992	675	2.55
		0	5.9	0.992	723	2.62
		0	5.9	0.992	814	1.78
		0	5.9	0.992	1010	-0.01
		0	5.9	0.992	1020	-0.01
Strain(s): T2 T4 NCTC11322 NCTC11351 NCTC11392	B295_34	0	6.3	0.992	0	7.24		b0	b1	b2	R
	t17c17	0	6.3	0.992	19	7.35	Estimate	7.22137	508.702	1.4884	0.9914
		0	6.3	0.992	43	7.33	standart error	0.269623	153.817	0.451744
		0	6.3	0.992	67	7.2	t(14)	26.7832	3.30719	3.29479
		0	6.3	0.992	114	7.06	p level	1.99004e-13	0.00518756	0.00531714
		0	6.3	0.992	168	6.86
		0	6.3	0.992	213	6.78
		0	6.3	0.992	309	6.74
		0	6.3	0.992	384	6.59
		0	6.3	0.992	524	6.16
		0	6.3	0.992	571	5.93
		0	6.3	0.992	645	5.71
		0	6.3	0.992	720	5.57
		0	6.3	0.992	834	5.32
		0	6.3	0.992	910	5.21
		0	6.3	0.992	1030	4.15
		0	6.3	0.992	1180	3.62
Strain(s): T2 T4 NCTC11322 NCTC11351 NCTC11392	B295_23	0	4.6	0.997	0	7.08		b0	b1	b2	R
	t18c18	0	4.6	0.997	15	6.94	Estimate	7.17297	189.334	0.82776	0.92309
		0	4.6	0.997	25	6.73	standart error	0.509158	164.936	0.45469
		0	4.6	0.997	40	6.98	t(12)	14.0879	1.14792	1.82049
		0	4.6	0.997	44	6.91	p level	7.94613e-09	0.273372	0.0936985
		0	4.6	0.997	65	6.77
		0	4.6	0.997	96	6.88
		0	4.6	0.997	117	6.92
		0	4.6	0.997	187	6.41
		0	4.6	0.997	285	6.2
		0	4.6	0.997	333	4.48
		0	4.6	0.997	403	4.97
		0	4.6	0.997	454	5.03
		0	4.6	0.997	619	5.04
		0	4.6	0.997	671	4.28
Strain(s): NCTC11322 NCTC11351 NCTC11392 T4 T2	B430_119	0	4.8	0.997	0	6.01		b0	b1	b2	R
	t19c19	0	4.8	0.997	24	5.41		5.99366	37.5194	1.13843	0.99479
		0	4.8	0.997	45	4.59
		0	4.8	0.997	74	3.94
		0	4.8	0.997	95	3.24
		0	4.8	0.997	142	1.54
		0	4.8	0.997	168	-0.01
		0	4.8	0.997	189	-0.01
Strain(s): NCTC11322 NCTC11351 NCTC11392 T4 T2	B430_120	0	5.8	0.997	0	6		b0	b1	b2	R
	t20c20	0	5.8	0.997	24	5.48		5.64354	237.227	0.985537	0.98843
		0	5.8	0.997	45	5.36
		0	5.8	0.997	74	5.02
		0	5.8	0.997	95	5.35
		0	5.8	0.997	168	4.94
		0	5.8	0.997	213	4.73
		0	5.8	0.997	265	4.45
		0	5.8	0.997	336	4.24
		0	5.8	0.997	386	4.11
		0	5.8	0.997	430	3.74
		0	5.8	0.997	503	3.22
		0	5.8	0.997	550	3.26
		0	5.8	0.997	602	3.22
		0	5.8	0.997	675	2.94
		0	5.8	0.997	815	2.62
		0	5.8	0.997	1010	1.88
		0	5.8	0.997	1270	-0.01
Strain(s): T2 T4 NCTC11322 NCTC11351 NCTC11392	B295_10	0	6.5	0.997	0	7.71		b0	b1	b2	R
	t21c21	0	6.5	0.997	18	7.49		7.23121	955.378	8.30381	0.96784
		0	6.5	0.997	42	7.61
		0	6.5	0.997	66	7.51
		0	6.5	0.997	90	7.54
		0	6.5	0.997	114	7.56
		0	6.5	0.997	213	7.52
		0	6.5	0.997	406	7.05
		0	6.5	0.997	502	6.5
		0	6.5	0.997	645	6.88
		0	6.5	0.997	814	6.31
		0	6.5	0.997	885	6.05
		0	6.5	0.997	979	5.34
		0	6.5	0.997	1030	5.73
		0	6.5	0.997	1080	4.73
		0	6.5	0.997	1150	3.41
		0	6.5	0.997	1200	-0.01
Strain(s): NCTC11322 NCTC11351 NCTC11392 T4 T2	B430_121	0	6.7	0.997	0	6.23		b0	b1	b2	R
	t22c22	0	6.7	0.997	24	6.19		6.39205	147.872	0.755017	0.98606
		0	6.7	0.997	45	6.13
		0	6.7	0.997	74	5.68
		0	6.7	0.997	95	5.82
		0	6.7	0.997	142	5.59
		0	6.7	0.997	168	5.42
		0	6.7	0.997	213	5.01
		0	6.7	0.997	265	4.73
		0	6.7	0.997	336	4.68
		0	6.7	0.997	386	4.21
		0	6.7	0.997	430	4.18
		0	6.7	0.997	503	3.44
		0	6.7	0.997	550	3.22
		0	6.7	0.997	602	3.63
		0	6.7	0.997	675	3.18
		0	6.7	0.997	723	3.38
		0	6.7	0.997	815	2.9
		0	6.7	0.997	1010	2.62
		0	6.7	0.997	1270	1
Wild strains	B73_Cj	4	6.9	0.961	0	6.7		b0	b1	b2	R
	t23c23	4	6.9	0.961	24	5.1		6.70822	4.46566	0.318575	0.9939
		4	6.9	0.961	96	3.8
		4	6.9	0.961	192	3.6
		4	6.9	0.961	336	2.7
Wild strains	B72_Cj	4	6.9	0.974	0	6.7		b0	b1	b2	R
	t24c24	4	6.9	0.974	24	5.8		6.69779	32.2565	0.48759	0.99789
		4	6.9	0.974	96	5.1
		4	6.9	0.974	192	4.2
		4	6.9	0.974	336	3.6
Strain(s): NCTC11322 NCTC11351 NCTC11392 T4 T2	B417_15	4	6.3	0.977	0	7.72		b0	b1	b2	R
	t25c25	4	6.3	0.977	91	7.34		7.45074	615.124	1.3161	0.98181
		4	6.3	0.977	166	7.14
		4	6.3	0.977	259	6.96
		4	6.3	0.977	284	6.95
		4	6.3	0.977	334	6.97
		4	6.3	0.977	405	6.89
		4	6.3	0.977	454	6.77
		4	6.3	0.977	503	6.71
		4	6.3	0.977	600	6.73
		4	6.3	0.977	649	6.4
		4	6.3	0.977	792	5.95
		4	6.3	0.977	937	5.5
		4	6.3	0.977	1010	5.59
		4	6.3	0.977	1080	5.58
		4	6.3	0.977	1250	5.22
		4	6.3	0.977	1410	4
		4	6.3	0.977	1490	4.37
Strain(s): NCTC11322 NCTC11351 NCTC11392 T4 T2	B417_17	4	6.4	0.977	0	7.62		b0	b1	b2	R
	t26c26	4	6.4	0.977	91	7.23		7.23634	641.222	2.08399	0.98403
		4	6.4	0.977	149	7.09
		4	6.4	0.977	166	7.11
		4	6.4	0.977	267	6.95
		4	6.4	0.977	284	7.07
		4	6.4	0.977	335	6.94
		4	6.4	0.977	406	6.82
		4	6.4	0.977	454	6.77
		4	6.4	0.977	504	6.62
		4	6.4	0.977	597	6.36
		4	6.4	0.977	647	6
		4	6.4	0.977	794	5.61
		4	6.4	0.977	1080	4.51
		4	6.4	0.977	1270	3.72
		4	6.4	0.977	1340	1.95
Strain(s): NCTC11322 NCTC11351 NCTC11392 T4 T2	B417_14	4	7.1	0.977	0	7.66		b0	b1	b2	R
	t27c27	4	7.1	0.977	91	6.75		7.02793	435.114	1.79905	0.98357
		4	7.1	0.977	147	6.72
		4	7.1	0.977	166	6.78
		4	7.1	0.977	195	6.57
		4	7.1	0.977	308	6.44
		4	7.1	0.977	334	6.36
		4	7.1	0.977	405	6.13
		4	7.1	0.977	454	5.97
		4	7.1	0.977	503	5.68
		4	7.1	0.977	578	5.28
		4	7.1	0.977	646	5.2
		4	7.1	0.977	792	4.16
		4	7.1	0.977	939	3.48
		4	7.1	0.977	1010	2.03
Wild strains	B71_Cj	4	6.9	0.986	0	6.7		b0	b1	b2	R
	t28c28	4	6.9	0.986	24	5.9	Estimate	6.6639	69.7632	0.48049	0.98739
		4	6.9	0.986	96	5.7	standart error	0.223152	44.254	0.15603
		4	6.9	0.986	192	5	t(2)	29.8626	1.57643	3.07947
		4	6.9	0.986	336	4.5	p level	0.00111947	0.255634	0.0912471
Wild strains	B70_Cj	4	6.9	0.992	0	6.7		b0	b1	b2	R
	t29c29	4	6.9	0.992	24	6.4	Estimate	6.72223	114.092	0.618972	0.99853
		4	6.9	0.992	96	5.8	standart error	0.0615746	15.0485	0.0565954
		4	6.9	0.992	192	5.3	t(2)	109.172	7.58162	10.9368
		4	6.9	0.992	336	4.8	p level	8.3892e-05	0.0169559	0.00825687
Wild strains	B69_Cj	4	6.9	0.995	0	6.7		b0	b1	b2	R
	t30c30	4	6.9	0.995	24	6.5		6.92702	0.0267571	3.18719e-05	0.61198
		4	6.9	0.995	96	6.1
		4	6.9	0.995	192	5.8
		4	6.9	0.995	336	5.6
Strain(s): NCTC11322 NCTC11351 NCTC11392 T4 T2	B417_16	4	6.7	0.997	0	7.81		b0	b1	b2	R
	t31c31	4	6.7	0.997	91	7.75		8.45464	0.00506379	1.38686e-05	…
		4	6.7	0.997	166	7.82
		4	6.7	0.997	267	7.75
		4	6.7	0.997	335	7.74
		4	6.7	0.997	427	7.76
		4	6.7	0.997	504	7.62
		4	6.7	0.997	597	7.62
		4	6.7	0.997	647	7.58
		4	6.7	0.997	794	7.53
		4	6.7	0.997	937	7.51
		4	6.7	0.997	1010	7.43
		4	6.7	0.997	1100	7.56
		4	6.7	0.997	1340	7.45
		4	6.7	0.997	1410	7.16
		4	6.7	0.997	1490	7.17
Strain(s): NCTC11322 NCTC11351 NCTC11392 T4 T2	B417_5	4	6.8	0.997	0	7.59		b0	b1	b2	R
	t32c32	4	6.8	0.997	49	7.61	Estimate	7.64773	1006.1	1.53387	0.98668
		4	6.8	0.997	142	7.46	standart error	0.0779849	70.2475	0.159595
		4	6.8	0.997	220	7.56	t(16)	98.0668	14.3223	9.61106
		4	6.8	0.997	311	7.53	p level	1.13829e-23	1.52532e-10	4.75665e-08
		4	6.8	0.997	382	7.52
		4	6.8	0.997	475	7.45
		4	6.8	0.997	719	7.1
		4	6.8	0.997	817	6.97
		4	6.8	0.997	884	6.88
		4	6.8	0.997	979	6.82
		4	6.8	0.997	1060	6.63
		4	6.8	0.997	1150	6.29
		4	6.8	0.997	1230	5.97
		4	6.8	0.997	1320	6
		4	6.8	0.997	1390	5.91
		4	6.8	0.997	1480	5.85
		4	6.8	0.997	1630	5.7
		4	6.8	0.997	1650	5.63
Wild strains	B68_Cj	4	6.9	0.997	0	6.7		b0	b1	b2	R
	t33c33	4	6.9	0.997	24	6.6		7.18564	0.0268408	4.6358e-06	…
		4	6.9	0.997	96	6.5
		4	6.9	0.997	192	6.3
		4	6.9	0.997	336	6
		5	4.8	0.961
		5	5.1	0.961
		5	5.3	0.961
		5	5.6	0.961
		5	6.9	0.961
		5	7.2	0.961
		5	4.6	0.974
		5	4.8	0.974
		5	6.1	0.974
		5	6.3	0.974
		5	7	0.974
		5	4	0.98
		5	4	0.98
		5	4.5	0.98
		5	4.5	0.98
		5	4.6	0.98
		5	5	0.98
		5	5	0.98
		5	5.3	0.98
		5	5.4	0.98
		5	5.4	0.98
		5	5.6	0.98
		5	5.9	0.98
		5	6.1	0.98
		5	6.2	0.98
		5	6.4	0.98
		5	7	0.98
		5	4.8	0.986
		5	5.2	0.986
		5	5.8	0.986
		5	6.2	0.986
		5	6.3	0.986
		5	7	0.986
		5	4.5	0.992
		5	4.8	0.992
		5	4.9	0.992
		5	5.6	0.992
		5	6.1	0.992
		5	6.5	0.992
		5	6.9	0.992
		5	4.1	0.997
		5	4.1	0.997
		5	4.4	0.997
		5	4.5	0.997
		5	4.9	0.997
		5	5	0.997
		5	5	0.997
		5	5.2	0.997
		5	5.5	0.997
		5	5.5	0.997
		5	5.6	0.997
		5	6	0.997
		5	6.1	0.997
		5	6.3	0.997
		5	6.4	0.997
		5	6.9	0.997
		5	7	0.997
		6	6.9	0.983
		6	6.9	0.989
B417_21	Strain(s): NCTC11322 NCTC11351 NCTC11392 T4 T2	8	6.4	0.977	0	8.15		b0	b1	b2	R
	t34c34	8	6.4	0.977	67	7.99	Estimate	7.9342	951.122	1.72577	0.97245
		8	6.4	0.977	113	7.89	standart error	0.0926793	92.062	0.312716
		8	6.4	0.977	163	7.83	t(13)	85.6092	10.3313	5.51864
		8	6.4	0.977	233	7.85	p level	2.81723e-19	1.23108e-07	9.89668e-05
		8	6.4	0.977	282	7.7
		8	6.4	0.977	331	7.49
		8	6.4	0.977	428	7.77
		8	6.4	0.977	477	7.63
		8	6.4	0.977	621	7.32
		8	6.4	0.977	765	7.38
		8	6.4	0.977	837	7.16
		8	6.4	0.977	930	7.17
		8	6.4	0.977	1080	6.74
		8	6.4	0.977	1170	6.38
		8	6.4	0.977	1240	6.3
B417_22	Strain(s): NCTC11322 NCTC11351 NCTC11392 T4 T2	8	6.5	0.977	0	8.08		b0	b1	b2	R
	t35c35	8	6.5	0.977	67	7.92		7.9907	511.125	1.67962	0.99749
		8	6.5	0.977	113	7.9
		8	6.5	0.977	163	7.79
		8	6.5	0.977	234	7.62
		8	6.5	0.977	282	7.58
		8	6.5	0.977	332	7.44
		8	6.5	0.977	425	7.41
		8	6.5	0.977	475	7.26
		8	6.5	0.977	622	6.5
		8	6.5	0.977	765	6.21
		8	6.5	0.977	837	5.79
		8	6.5	0.977	930	5.3
		8	6.5	0.977	952	4.92
		8	6.5	0.977	1010	4.82
		8	6.5	0.977	1100	4.15
		8	6.5	0.977	1170	3.98
		8	6.5	0.977	1240	3.62
		8	6.5	0.977	1310	3.24
B417_19	Strain(s): NCTC11322 NCTC11351 NCTC11392 T4 T2	8	6.9	0.977	0	8.14		b0	b1	b2	R
	t36c36	8	6.9	0.977	66	8.06		8.31616	226.556	1.18896	0.99049
		8	6.9	0.977	113	7.96
		8	6.9	0.977	162	7.78
		8	6.9	0.977	233	7.4
		8	6.9	0.977	282	6.95
		8	6.9	0.977	620	5.2
		8	6.9	0.977	767	4.44
		8	6.9	0.977	837	2.75
		8	6.9	0.977	906	2.95
		8	6.9	0.977	952	2.72
		8	6.9	0.977	1080	2.36
B417_6	Strain(s): NCTC11322 NCTC11351 NCTC11392 T4 T2	8	7.4	0.997	0	8.22		b0	b1	b2	R
	t37c37	8	7.4	0.997	43	8.16	Estimate	8.18455	848.05	1.04082	0.96777
		8	7.4	0.997	137	7.95	standart error	0.107466	111.2	0.199786
		8	7.4	0.997	211	7.9	t(13)	76.1596	7.62637	5.20966
		8	7.4	0.997	309	7.74	p level	1.2851e-18	3.76003e-06	0.000168239
		8	7.4	0.997	333	7.77
		8	7.4	0.997	379	7.89
		8	7.4	0.997	455	7.79
		8	7.4	0.997	525	7.59
		8	7.4	0.997	644	7.44
		8	7.4	0.997	719	7.31
		8	7.4	0.997	812	7.27
		8	7.4	0.997	881	7.14
		8	7.4	0.997	976	7.02
		8	7.4	0.997	1120	6.54
		8	7.4	0.997	1220	6.96
B287_104	Strain(s): NCTC11351 NCTC11392 NCTC11322 T2 T4	10	4.7	0.961	0	5.97		b0	b1	b2	R
	t38c38	10	4.7	0.961	3	4.7		5.83163	12.3673	0.739603	0.95463
		10	4.7	0.961	5	5.44
		10	4.7	0.961	21	4.48
		10	4.7	0.961	23	4.7
		10	4.7	0.961	25	4.24
		10	4.7	0.961	27	4.54
		10	4.7	0.961	29	4.88
		10	4.7	0.961	45	3.07
		10	4.7	0.961	47	2.38
		10	4.7	0.961	49	2.7
		10	4.7	0.961	51	2.93
		10	4.7	0.961	53	2.14
		10	4.7	0.961	73	2.15
		10	4.7	0.961	77	2.54
		10	4.7	0.961	95	1
		10	4.7	0.961	142	-0.01
B287_130	Strain(s): NCTC11351 NCTC11392 NCTC11322 T2 T4	10	5.3	0.961	0	5.51		b0	b1	b2	R
	t39c39	10	5.3	0.961	23	4.3		4.69757	117.908	1.39793	0.90494
		10	5.3	0.961	47	3.72
		10	5.3	0.961	96	3.48
		10	5.3	0.961	120	3.8
		10	5.3	0.961	122	3.74
		10	5.3	0.961	125	3.78
		10	5.3	0.961	143	3.05
		10	5.3	0.961	148	3.76
		10	5.3	0.961	150	3.07
		10	5.3	0.961	174	3.51
		10	5.3	0.961	192	3.34
		10	5.3	0.961	198	2.3
		10	5.3	0.961	215	2.44
		10	5.3	0.961	220	1.34
		10	5.3	0.961	263	2.44
		10	5.3	0.961	339	-0.01
B287_105	Strain(s): NCTC11351 NCTC11392 NCTC11322 T2 T4	10	5.4	0.961	0	5.97		b0	b1	b2	R
	t40c40	10	5.4	0.961	3	5.26		5.55213	41.4275	0.924331	0.96913
		10	5.4	0.961	5	5.1
		10	5.4	0.961	21	4.88
		10	5.4	0.961	24	5.2
		10	5.4	0.961	27	5.02
		10	5.4	0.961	29	4.7
		10	5.4	0.961	45	4.4
		10	5.4	0.961	48	4.24
		10	5.4	0.961	53	4.33
		10	5.4	0.961	73	3.7
		10	5.4	0.961	75	4.1
		10	5.4	0.961	77	3.7
		10	5.4	0.961	94	3.61
		10	5.4	0.961	96	3.02
		10	5.4	0.961	100	3.74
		10	5.4	0.961	168	1.77
B287_106	Strain(s): NCTC11351 NCTC11392 NCTC11322 T2 T4	10	5.6	0.961	0	5.51		b0	b1	b2	R
	t41c41	10	5.6	0.961	5	5.1		5.20339	31.1528	0.89447	0.93912
		10	5.6	0.961	23	3.11
		10	5.6	0.961	47	3.7
		10	5.6	0.961	53	4.4
		10	5.6	0.961	96	3.81
		10	5.6	0.961	125	1.7
		10	5.6	0.961	143	1
		10	5.6	0.961	150	1.08
		10	5.6	0.961	148	-0.01
		10	5.6	0.961	167	-0.01
		10	5.6	0.961	174	1.4
		10	5.6	0.961	192	-0.01
		10	5.6	0.961	196	-0.01
		10	5.6	0.961	198	-0.01
		10	5.6	0.961	215	-0.01
B287_107	Strain(s): NCTC11351 NCTC11392 NCTC11322 T2 T4	10	6	0.961	0	5.97		b0	b1	b2	R
	t42c42	10	6	0.961	3	5.65		5.78197	29.8515	0.830301	0.93927
		10	6	0.961	5	5.4
		10	6	0.961	21	4.86
		10	6	0.961	24	5.18
		10	6	0.961	27	5.16
		10	6	0.961	29	4.76
		10	6	0.961	45	3.7
		10	6	0.961	48	3.98
		10	6	0.961	51	4.27
		10	6	0.961	69	3.48
		10	6	0.961	73	3.54
		10	6	0.961	77	3.7
		10	6	0.961	94	3.88
		10	6	0.961	96	3.53
		10	6	0.961	100	3.57
		10	6	0.961	142	1.45
B287_108	Strain(s): NCTC11351 NCTC11392 NCTC11322 T2 T4	10	7	0.961	0	5.96		b0	b1	b2	R
	t43c43	10	7	0.961	22	3.89		5.90688	5.46075	0.4463	0.90563
		10	7	0.961	46	3.7
		10	7	0.961	70	1.87
		10	7	0.961	143	1.7
		10	7	0.961	167	2.68
		10	7	0.961	169	2.18
		10	7	0.961	197	-0.01
		10	7	0.961	215	-0.01
B287_132	Strain(s): NCTC11351 NCTC11392 NCTC11322 T2 T4	10	7	0.961	0	5.96		b0	b1	b2	R
	t44c44	10	7	0.961	22	4.41		6.04408	1.83339	0.367246	0.89833
		10	7	0.961	46	2.63
		10	7	0.961	70	1.3
		10	7	0.961	94	1.26
		10	7	0.961	167	2.35
		10	7	0.961	169	-0.01
		10	7	0.961	172	1.88
		10	7	0.961	191	-0.01
		10	7	0.961	195	-0.01
B295_19	Strain(s): T2 T4 NCTC11322 NCTC11351 NCTC11392	10	4.3	0.974	0	6.99		b0	b1	b2	R
	t45c45	10	4.3	0.974	15	6.84		6.7132	126.081	1.7398	0.98356
		10	4.3	0.974	25	6.65
		10	4.3	0.974	40	6.66
		10	4.3	0.974	44	6.13
		10	4.3	0.974	65	6.44
		10	4.3	0.974	96	5.83
		10	4.3	0.974	117	5.71
		10	4.3	0.974	142	5.25
		10	4.3	0.974	168	5.29
		10	4.3	0.974	187	5.03
		10	4.3	0.974	211	4.4
		10	4.3	0.974	285	2.41
B430_85	Strain(s): NCTC11322 NCTC11351 NCTC11392 T4 T2	10	4.6	0.974	0	6.24		b0	b1	b2	R
	t46c46	10	4.6	0.974	2	6.23		6.64865	5.44064	0.567754	0.98295
		10	4.6	0.974	5	6.08
		10	4.6	0.974	8	5.71
		10	4.6	0.974	7	5.45
		10	4.6	0.974	18	5.06
		10	4.6	0.974	20	4.58
		10	4.6	0.974	22	4.86
		10	4.6	0.974	24	3.59
		10	4.6	0.974	26	4.08
		10	4.6	0.974	28	4.32
		10	4.6	0.974	44	3.05
		10	4.6	0.974	46	2.73
		10	4.6	0.974	71	2.54
		10	4.6	0.974	145	-0.01
		10	4.6	0.974	168	-0.01
B430_94	Strain(s): NCTC11322 NCTC11351 NCTC11392 T4 T2	10	5.1	0.974	0	6.07		b0	b1	b2	R
	t47c47	10	5.1	0.974	2	6.31		6.4281	16.9928	0.583944	0.9875
		10	5.1	0.974	5	6.15
		10	5.1	0.974	8	5.85
		10	5.1	0.974	18	5.27
		10	5.1	0.974	20	5.54
		10	5.1	0.974	22	5.31
		10	5.1	0.974	24	5.15
		10	5.1	0.974	26	5.19
		10	5.1	0.974	28	5.18
		10	5.1	0.974	44	4.71
		10	5.1	0.974	46	4.64
		10	5.1	0.974	122	2.88
		10	5.1	0.974	145	2.51
		10	5.1	0.974	168	2.44
		10	5.1	0.974	193	2.83
		10	5.1	0.974	291	1.3
B430_73	Strain(s): NCTC11322 NCTC11351 NCTC11392 T4 T2	10	5.5	0.974	0	6.36		b0	b1	b2	R
	t48c48	10	5.5	0.974	2	6.11		6.45513	26.8872	0.908141	0.98425
		10	5.5	0.974	20	5.73
		10	5.5	0.974	24	5.62
		10	5.5	0.974	26	5.47
		10	5.5	0.974	43	5.03
		10	5.5	0.974	48	4.86
		10	5.5	0.974	50	4.84
		10	5.5	0.974	68	4.51
		10	5.5	0.974	73	4.21
		10	5.5	0.974	93	3.22
		10	5.5	0.974	97	3.28
		10	5.5	0.974	141	2.11
		10	5.5	0.974	169	-0.010193
		10	5.5	0.974	193	-0.010193
		10	5.5	0.974	210	-0.010193
		10	5.5	0.974	242	-0.010193
B430_53	Strain(s): NCTC11322 NCTC11351 NCTC11392 T4 T2	10	5.9	0.974	0	6.04		b0	b1	b2	R
	t49c49	10	5.9	0.974	23	5.68		5.84038	95.5405	1.25681	0.97382
		10	5.9	0.974	47	5.21
		10	5.9	0.974	71	5.04
		10	5.9	0.974	95	4.82
		10	5.9	0.974	117	4.64
		10	5.9	0.974	143	4.4
		10	5.9	0.974	169	3.12
		10	5.9	0.974	190	3.84
		10	5.9	0.974	263	2.3
		10	5.9	0.974	285	2.44
		10	5.9	0.974	308	1.78
		10	5.9	0.974	333	-0.01
		10	5.9	0.974	359	0.88
B430_74	Strain(s): NCTC11322 NCTC11351 NCTC11392 T4 T2	10	6.2	0.974	0	5.97		b0	b1	b2	R
	t50c50	10	6.2	0.974	2	5.72		5.86795	48.9226	1.33766	0.99234
		10	6.2	0.974	20	5.51
		10	6.2	0.974	24	5.38
		10	6.2	0.974	26	5.45
		10	6.2	0.974	43	5.14
		10	6.2	0.974	48	4.89
		10	6.2	0.974	50	4.77
		10	6.2	0.974	68	4.6
		10	6.2	0.974	73	4.35
		10	6.2	0.974	93	3.3
		10	6.2	0.974	97	3.27
		10	6.2	0.974	141	1.95
		10	6.2	0.974	169	-0.01
		10	6.2	0.974	193	-0.01
B430_75	Strain(s): NCTC11322 NCTC11351 NCTC11392 T4 T2	10	6.7	0.974	0	6.03		b0	b1	b2	R
	t51c51	10	6.7	0.974	2	5.73		6.10436	40.7148	1.14212	0.98979
		10	6.7	0.974	19	5.59
		10	6.7	0.974	24	5.77
		10	6.7	0.974	26	5.52
		10	6.7	0.974	43	5.3
		10	6.7	0.974	48	5.11
		10	6.7	0.974	50	5.1
		10	6.7	0.974	68	4.74
		10	6.7	0.974	73	4.29
		10	6.7	0.974	93	2.95
		10	6.7	0.974	97	2.9
		10	6.7	0.974	141	1.88
		10	6.7	0.974	169	1
		10	6.7	0.974	193	-0.01
		10	6.7	0.974	210	-0.01
B287_55	Strain(s): NCTC11351 NCTC11392 NCTC11322 T2 T4	10	4	0.98	0	5.51		b0	b1	b2	R
	t52c52	10	4	0.98	1	4.83	Estimate	5.94143	0.0492652	0.31982	0.83358
		10	4	0.98	1	4.43	standart error	1.72797	0.1871	0.177036
		10	4	0.98	2	3.89	t(7)	3.43838	0.263309	1.80653
		10	4	0.98	2	2.45	p level	0.0108611	0.799895	0.113792
		10	4	0.98	3	1.97
		10	4	0.98	3	1.38
		10	4	0.98	4	-0.01
		10	4	0.98	6	-0.01
		10	4	0.98	22	-0.01
B287_79	Strain(s): NCTC11351 NCTC11392 NCTC11322 T2 T4	10	4	0.98	0	5.51		b0	b1	b2	R
	t53c53	10	4	0.98	1	4.4	Estimate	5.7257	0.215255	0.594601	0.94649
		10	4	0.98	1	3.48	standart error	1.01222	0.294308	0.232069
		10	4	0.98	2	1.63	t(5)	5.65658	0.731393	2.56217
		10	4	0.98	2	1.34	p level	0.00239937	0.497361	0.050513
		10	4	0.98	3	-0.01
		10	4	0.98	4	-0.01
		10	4	0.98	5	-0.01
B287_80	Strain(s): NCTC11351 NCTC11392 NCTC11322 T2 T4	10	4.4	0.98	0	5.35		b0	b1	b2	R
	t54c54	10	4.4	0.98	1	5.7		5.5611	4.53817	0.953505	0.9885
		10	4.4	0.98	3	4.98
		10	4.4	0.98	3	4.81
		10	4.4	0.98	4	4.57
		10	4.4	0.98	5	4.36
		10	4.4	0.98	21	1.15
		10	4.4	0.98	24	1.28
		10	4.4	0.98	25	-0.01
B287_56	Strain(s): NCTC11351 NCTC11392 NCTC11322 T2 T4	10	4.5	0.98	0	5.96		b0	b1	b2	R
	t55c55	10	4.5	0.98	1	5.56		6.2977	1.71208	0.525139	0.97833
		10	4.5	0.98	3	5.28
		10	4.5	0.98	5	5.18
		10	4.5	0.98	21	2.02
		10	4.5	0.98	23	2.31
		10	4.5	0.98	25	1.99
		10	4.5	0.98	29	2.3
		10	4.5	0.98	45	-0.01
		10	4.5	0.98	53	-0.01
		10	4.5	0.98	71	-0.01
B430_84	Strain(s): NCTC11322 NCTC11351 NCTC11392 T4 T2	10	4.6	0.98	0	6.2		b0	b1	b2	R
	t56c56	10	4.6	0.98	2	6.11		6.79984	8.55257	0.580363	0.96253
		10	4.6	0.98	5	6.26
		10	4.6	0.98	7	6
		10	4.6	0.98	8	6.02
		10	4.6	0.98	20	5.42
		10	4.6	0.98	22	5.33
		10	4.6	0.98	24	5.18
		10	4.6	0.98	26	5.05
		10	4.6	0.98	28	5.33
		10	4.6	0.98	44	4.46
		10	4.6	0.98	46	4.6
		10	4.6	0.98	71	2.53
		10	4.6	0.98	122	1.85
		10	4.6	0.98	145	-0.01
		10	4.6	0.98	168	1.3
		10	4.6	0.98	291	-0.01
B287_57	Strain(s): NCTC11351 NCTC11392 NCTC11322 T2 T4	10	5	0.98	0	5.54		b0	b1	b2	R
	t57c57	10	5	0.98	4	5.51		5.98629	48.1709	1.11492	0.97438
		10	5	0.98	22	5.88
		10	5	0.98	29	5.67
		10	5	0.98	46	5.47
		10	5	0.98	52	5.47
		10	5	0.98	94	4.27
		10	5	0.98	120	2.54
		10	5	0.98	143	2.43
		10	5	0.98	148	1.78
		10	5	0.98	172	1.88
		10	5	0.98	196	1.72
		10	5	0.98	218	-0.01
		10	5	0.98	260	-0.01
		10	5.2	0.98
		10	5.3	0.98
		10	5.3	0.98
		10	5.4	0.98
		10	5.8	0.98
		10	5.8	0.98
		10	5.8	0.98
		10	6.3	0.98
		10	6.3	0.98
		10	6.7	0.98
		10	6.8	0.98
		10	6.9	0.983
		10	4.3	0.986
		10	5	0.986
		10	5.4	0.986
		10	5.7	0.986
		10	6.1	0.986
		10	6.5	0.986
		10	6.9	0.989
		10	4.5	0.992
		10	4.9	0.992
		10	5.1	0.992
		10	5.6	0.992
		10	6	0.992
		10	6.3	0.992
		10	7	0.992
		10	4.1	0.997
		10	4.1	0.997
		10	4.4	0.997
		10	4.5	0.997
		10	4.6	0.997
		10	4.8	0.997
		10	4.8	0.997
		10	5	0.997
		10	5.3	0.997
		10	5.6	0.997
		10	5.7	0.997
		10	6	0.997
		10	6.1	0.997
		10	6.3	0.997
		10	6.3	0.997
		10	7.1	0.997
B417_20	Strain(s): NCTC11322 NCTC11351 NCTC11392 T4 T2	12	6.4	0.977	0	8.23		b0	b1	b2	R
	t58c58	12	6.4	0.977	67	8.06		8.00362	572.707	2.38708	0.99579
		12	6.4	0.977	113	7.92
		12	6.4	0.977	163	7.94
		12	6.4	0.977	233	7.85
		12	6.4	0.977	282	7.74
		12	6.4	0.977	331	7.47
		12	6.4	0.977	428	7.48
		12	6.4	0.977	477	7.44
		12	6.4	0.977	621	6.83
		12	6.4	0.977	765	6.23
		12	6.4	0.977	837	5.56
		12	6.4	0.977	906	5.12
		12	6.4	0.977	952	4.35
		12	6.4	0.977	1010	3.87
		12	6.4	0.977	1080	3.76
		12	6.4	0.977	1170	2.46
B417_23	Strain(s): NCTC11322 NCTC11351 NCTC11392 T4 T2	12	6.6	0.977	0	8.02		b0	b1	b2	R
	t59c59	12	6.6	0.977	91	7.82		7.83314	434.424	2.62673	0.99266
		12	6.6	0.977	137	7.67
		12	6.6	0.977	187	7.58
		12	6.6	0.977	258	7.39
		12	6.6	0.977	306	7.43
		12	6.6	0.977	356	7.25
		12	6.6	0.977	449	7.15
		12	6.6	0.977	499	6.41
		12	6.6	0.977	789	2.53
		12	6.6	0.977	861	2.14
B417_18	Strain(s): NCTC11322 NCTC11351 NCTC11392 T4 T2	12	6.9	0.977	0	8.04		b0	b1	b2	R
	t60c60	12	6.9	0.977	67	7.89		8.43379	97.5315	1.07853	0.97886
		12	6.9	0.977	112	7.63
		12	6.9	0.977	162	7.13
		12	6.9	0.977	232	6.09
		12	6.9	0.977	282	5.5
		12	6.9	0.977	331	3.6
		12	6.9	0.977	474	2.71
		12	6.9	0.977	620	1.48
B417_7	Strain(s): NCTC11322 NCTC11351 NCTC11392 T4 T2	12	5.9	0.997	0	8.2		b0	b1	b2	R
	t61c61	12	5.9	0.997	43	8.06		8.60853	0.00215544	2.25323e-06	0.12416
		12	5.9	0.997	137	8.01
		12	5.9	0.997	185	7.99
		12	5.9	0.997	212	8
		12	5.9	0.997	310	7.95
		12	5.9	0.997	333	7.98
		12	5.9	0.997	403	7.87
		12	5.9	0.997	479	7.97
		12	5.9	0.997	549	7.8
		12	5.9	0.997	644	7.34
		12	5.9	0.997	695	7.52
		12	5.9	0.997	811	7.45
		12	5.9	0.997	881	7.48
		12	5.9	0.997	976	7.5
		12	5.9	0.997	1120	6
B417_1	Strain(s): NCTC11322 NCTC11351 NCTC11392 T4 T2	12	7.3	0.997	0	8.25		b0	b1	b2	R
	t62c62	12	7.3	0.997	42	8.11		8.20088	734.105	1.68935	0.98251
		12	7.3	0.997	140	8.01
		12	7.3	0.997	211	7.99
		12	7.3	0.997	305	7.94
		12	7.3	0.997	385	7.78
		12	7.3	0.997	474	7.85
		12	7.3	0.997	547	7.79
		12	7.3	0.997	641	7.55
		12	7.3	0.997	714	7.31
		12	7.3	0.997	809	7.14
		12	7.3	0.997	856	7.1
		12	7.3	0.997	883	6.58
		12	7.3	0.997	981	6.51
		12	7.3	0.997	1050	6.56
		12	7.3	0.997	1140	6.31
		12	7.3	0.997	1230	5.99
		12	7.3	0.997	1320	4.46
		12	7.3	0.997	1390	5.19
		12	7.3	0.997	1650	4.45
		12	7.3	0.997	1720	4.13
		12	7.3	0.997	1820	3.62
		15	4.7	0.961
		15	4.9	0.961
B287_111	Strain(s): NCTC11351 NCTC11392 NCTC11322 T2 T4	15	5	0.961	0	5.51		b0	b1	b2	R
	t63c63	15	5	0.961	5	5.1		5.37173	47.3793	0.981989	0.95828
		15	5	0.961	29	4.88
		15	5	0.961	47	3.89
		15	5	0.961	53	4.4
		15	5	0.961	96	4.2
		15	5	0.961	121	2.44
		15	5	0.961	125	2.86
		15	5	0.961	143	2.2
		15	5	0.961	148	2.3
		15	5	0.961	150	2
		15	5	0.961	167	1.88
		15	5	0.961	172	1.7
		15	5	0.961	196	1.88
		15	5	0.961	215	1.7
		15	5	0.961	220	-0.01
B287_136	Strain(s): NCTC11351 NCTC11392 NCTC11322 T2 T4	15	5.3	0.961	0	5.97		b0	b1	b2	R
	t64c64	15	5.3	0.961	3	5.18		5.82458	12.0956	0.609656	0.96938
		15	5.3	0.961	5	5.48
		15	5.3	0.961	21	4.35
		15	5.3	0.961	25	4.4
		15	5.3	0.961	29	3.7
		15	5.3	0.961	45	3
		15	5.3	0.961	53	3.29
		15	5.3	0.961	69	4.01
		15	5.3	0.961	73	2.35
		15	5.3	0.961	77	2.88
		15	5.3	0.961	94	2.48
		15	5.3	0.961	96	2.35
		15	5.3	0.961	142	1.7
		15	5.3	0.961	168	0.845
		15	5.3	0.961	192	-0.01
B287_112	Strain(s): NCTC11351 NCTC11392 NCTC11322 T2 T4	15	5.4	0.961	5	5.51		b0	b1	b2	R
	t65c65	15	5.4	0.961	5	4.7		7.36076	0.36722	0.32656	0.91908
		15	5.4	0.961	23	2.4
		15	5.4	0.961	29	3.88
		15	5.4	0.961	47	2.1
		15	5.4	0.961	53	2.7
		15	5.4	0.961	96	3.24
		15	5.4	0.961	120	-0.01
		15	5.4	0.961	122	-0.01
		15	5.4	0.961	125	-0.01
		15	5.4	0.961	150	-0.01
		15	5.4	0.961	172	-0.01
		15	5.4	0.961	174	-0.01
		15	5.4	0.961	192	-0.01
B287_137	Strain(s): NCTC11351 NCTC11392 NCTC11322 T2 T4	15	6.3	0.961	0	5.96		b0	b1	b2	R
	t66c66	15	6.3	0.961	3	5.4		5.80106	25.8673	0.942553	0.97913
		15	6.3	0.961	22	4.88
		15	6.3	0.961	24	5.28
		15	6.3	0.961	29	4.7
		15	6.3	0.961	46	3.65
		15	6.3	0.961	48	4.11
		15	6.3	0.961	53	3.6
		15	6.3	0.961	77	3.51
		15	6.3	0.961	96	2.9
		15	6.3	0.961	100	1.45
		15	6.3	0.961	143	0.845
		15	6.3	0.961	167	-0.01
B287_114	Strain(s): NCTC11351 NCTC11392 NCTC11322 T2 T4	15	7	0.961	0	5.96		b0	b1	b2	R
	t67c67	15	7	0.961	5	5.7		6.21363	15.5265	0.681184	0.96571
		15	7	0.961	22	5.07
		15	7	0.961	29	5.67
		15	7	0.961	46	3.7
		15	7	0.961	52	4.3
		15	7	0.961	77	3.24
		15	7	0.961	94	2.1
		15	7	0.961	100	2.08
		15	7	0.961	172	1.08
		15	7	0.961	191	1.61
		15	7	0.961	195	0.778
		15	7	0.961	197	-0.01
		15	4.5	0.974
		15	4.9	0.974
		15	5.2	0.974
		15	5.6	0.974
		15	5.9	0.974
B430_89	Strain(s): NCTC11322 NCTC11351 NCTC11392 T4 T2	15	6.4	0.974	0	6.32		b0	b1	b2	R
	t68c68	15	6.4	0.974	4	5.68		6.20442	16.7848	1.38434	0.98244
		15	6.4	0.974	7	5.95
		15	6.4	0.974	10	5.76
		15	6.4	0.974	12	5.71
		15	6.4	0.974	15	5.55
		15	6.4	0.974	18	5.14
		15	6.4	0.974	24	4.44
		15	6.4	0.974	46	1.6
		15	6.4	0.974	49	2.3
		15	4	0.98
		15	4.1	0.98
		15	4.4	0.98
		15	4.5	0.98
		15	4.5	0.98
		15	4.9	0.98
		15	4.9	0.98
		15	5.1	0.98
		15	5.5	0.98
		15	5.5	0.98
		15	5.6	0.98
		15	5.9	0.98
B287_65	Strain(s): NCTC11351 NCTC11392 NCTC11322 T2 T4	15	6.2	0.98	0	5.52		b0	b1	b2	R
	t69c69	15	6.2	0.98	5	5.2		5.8025	5.96716	0.465512	0.93454
		15	6.2	0.98	21	3.86
		15	6.2	0.98	29	4.31
		15	6.2	0.98	53	3.88
		15	6.2	0.98	69	2.16
		15	6.2	0.98	77	2.35
		15	6.2	0.98	99	1.85
		15	6.2	0.98	142	-0.01
		15	6.2	0.98	193	0.845
		15	6.2	0.98	239	1.4
		15	6.2	0.98	242	-0.01
B287_89	Strain(s): NCTC11351 NCTC11392 NCTC11322 T2 T4	15	6.3	0.98	0	5.52		b0	b1	b2	R
	t70c70	15	6.3	0.98	5	4.7		5.52764	7.09702	0.651927	0.96548
		15	6.3	0.98	21	3.34
		15	6.3	0.98	29	3.83
		15	6.3	0.98	45	1.23
		15	6.3	0.98	53	1.7
		15	6.3	0.98	69	1.58
		15	6.3	0.98	77	1
		15	6.3	0.98	93	-0.01
B430_105	Strain(s): NCTC11322 NCTC11351 NCTC11392 T4 T2	15	6.3	0.98	0	6.26		b0	b1	b2	R
	t71c71	15	6.3	0.98	2	5.68		5.96336	18.6931	0.734463	0.99174
		15	6.3	0.98	20	4.99
		15	6.3	0.98	22	4.54
		15	6.3	0.98	24	4.3
		15	6.3	0.98	44	4.01
		15	6.3	0.98	48	4.04
		15	6.3	0.98	51	4.03
		15	6.3	0.98	68	3.33
		15	6.3	0.98	70	3.24
		15	6.3	0.98	73	3.34
		15	6.3	0.98	75	3.3
		15	6.3	0.98	93	2.95
		15	6.3	0.98	96	2.84
		15	6.3	0.98	167	1.18
		15	6.3	0.98	193	-0.01
		15	6.3	0.98	214	-0.01
B430_106	Strain(s): NCTC11322 NCTC11351 NCTC11392 T4 T2	15	6.7	0.98	0	6.27		b0	b1	b2	R
	t72c72	15	6.7	0.98	2	6.05		6.20595	16.8982	0.697591	0.99393
		15	6.7	0.98	20	5.22
		15	6.7	0.98	22	4.92
		15	6.7	0.98	24	4.69
		15	6.7	0.98	26	4.71
		15	6.7	0.98	44	4.08
		15	6.7	0.98	48	4.22
		15	6.7	0.98	51	3.99
		15	6.7	0.98	68	3.57
		15	6.7	0.98	73	3.33
		15	6.7	0.98	75	3.84
		15	6.7	0.98	93	2.9
		15	6.7	0.98	96	2.88
		15	6.7	0.98	167	1.3
		15	6.7	0.98	193	1
		15	6.7	0.98	214	-0.01
B295_9	Strain(s): T2 T4 NCTC11322 NCTC11351 NCTC11392	15	6.8	0.98	0	7.63		b0	b1	b2	R
	t73c73	15	6.8	0.98	18	7.15		7.46026	168.26	1.13483	0.98914
		15	6.8	0.98	19	7.46
		15	6.8	0.98	24	7.51
		15	6.8	0.98	42	7.13
		15	6.8	0.98	46	7.34
		15	6.8	0.98	66	7.09
		15	6.8	0.98	72	6.72
		15	6.8	0.98	90	6.98
		15	6.8	0.98	114	6.85
		15	6.8	0.98	141	6.68
		15	6.8	0.98	188	6.32
		15	6.8	0.98	235	6.25
		15	6.8	0.98	377	4.85
		15	6.8	0.98	547	3.65
B287_66	Strain(s): NCTC11351 NCTC11392 NCTC11322 T2 T4	15	7	0.98	0	5.52		b0	b1	b2	R
	t74c74	15	7	0.98	4	5.1		5.65112	13.7103	0.686514	0.93241
		15	7	0.98	20	4.42
		15	7	0.98	28	4.21
		15	7	0.98	52	3.9
		15	7	0.98	68	3.24
		15	7	0.98	76	3.03
		15	7	0.98	92	0.903
		15	7	0.98	98	-0.01
		15	7	0.98	140	1.3
		15	7	0.98	166	-0.01
		15	7	0.98	191	-0.01
B287_90	Strain(s): NCTC11351 NCTC11392 NCTC11322 T2 T4	15	7	0.98	0	5.52		b0	b1	b2	R
	t75c75	15	7	0.98	4	5.27		5.44291	25.0876	1.3505	0.97531
		15	7	0.98	20	4.44
		15	7	0.98	28	4.65
		15	7	0.98	44	3.08
		15	7	0.98	52	3.02
		15	7	0.98	68	2.14
		15	7	0.98	76	-0.01
		15	7	0.98	92	-0.01
		15	5	0.986
		15	5.1	0.986
		15	5.6	0.986
B430_9	Strain(s): NCTC11322 NCTC11351 NCTC11392 T4 T2	15	6	0.986	0	5.57		b0	b1	b2	R
	t76c76	15	6	0.986	1	5.55		5.62205	15.1739	0.726786	0.9509
		15	6	0.986	21	4.08
		15	6	0.986	24	4.16
		15	6	0.986	26	4.15
		15	6	0.986	45	3.73
		15	6	0.986	48	3.45
		15	6	0.986	50	3.53
		15	6	0.986	116	-0.01
		15	6	0.986	141	1.4
		15	4.6	0.992
		15	5.1	0.992
		15	5.5	0.992
B430_6	Strain(s): NCTC11322 NCTC11351 NCTC11392 T4 T2	15	6.1	0.992	0	5.57		b0	b1	b2	R
	t77c77	15	6.1	0.992	2	5.66		5.59206	87.0279	1.54828	0.98476
		15	6.1	0.992	21	5.57
		15	6.1	0.992	25	5.26
		15	6.1	0.992	26	5.43
		15	6.1	0.992	46	5.22
		15	6.1	0.992	48	5.12
		15	6.1	0.992	50	5.32
		15	6.1	0.992	117	4.41
		15	6.1	0.992	123	3.48
		15	6.1	0.992	142	3.11
		15	6.1	0.992	146	3.37
		15	6.1	0.992	171	3.28
		15	6.1	0.992	193	2
		15	6.1	0.992	218	1.4
B295_4	Strain(s): T2 T4 NCTC11322 NCTC11351 NCTC11392	15	6.2	0.992	0	7.38		b0	b1	b2	R
	t78c78	15	6.2	0.992	18	7.19	Estimate	7.37538	393.413	1.66356	0.98554
		15	6.2	0.992	42	7.63	standart error	0.11473	51.1707	0.314612
		15	6.2	0.992	66	7.54	t(11)	64.2847	7.68824	5.28765
		15	6.2	0.992	90	7.19	p level	1.59955e-15	9.51289e-06	0.000257243
		15	6.2	0.992	114	7.23
		15	6.2	0.992	166	6.95
		15	6.2	0.992	213	6.94
		15	6.2	0.992	309	6.61
		15	6.2	0.992	406	6.35
		15	6.2	0.992	502	5.92
		15	6.2	0.992	571	5.8
		15	6.2	0.992	645	5.03
		15	6.2	0.992	693	4.68
B430_64	Strain(s): NCTC11322 NCTC11351 NCTC11392 T4 T2	15	6.4	0.992	0	6.36		b0	b1	b2	R
	t79c79	15	6.4	0.992	21	6.33		6.42107	95.2864	1.11636	0.99335
		15	6.4	0.992	26	6.24
		15	6.4	0.992	45	6.05
		15	6.4	0.992	50	5.71
		15	6.4	0.992	74	5.46
		15	6.4	0.992	91	5.71
		15	6.4	0.992	96	5.42
		15	6.4	0.992	122	5.15
		15	6.4	0.992	148	4.59
		15	6.4	0.992	166	4.4
		15	6.4	0.992	189	4.64
		15	6.4	0.992	213	4.11
		15	6.4	0.992	236	3.83
		15	6.4	0.992	261	3.51
		15	6.4	0.992	334	1.85
		15	6.4	0.992	363	1.48
		15	6.4	0.992	387	1.74
		15	6.4	0.992	410	1.78
		15	6.4	0.992	482	-0.01
		15	6.4	0.992	506	-0.01
		15	6.4	0.992	523	-0.01
B430_65	Strain(s): NCTC11322 NCTC11351 NCTC11392 T4 T2	15	6.7	0.992	0	6.45		b0	b1	b2	R
	t80c80	15	6.7	0.992	21	6.22		6.03323	130.6	1.18251	0.96553
		15	6.7	0.992	26	6.26
		15	6.7	0.992	45	6.2
		15	6.7	0.992	49	4.53
		15	6.7	0.992	74	5.22
		15	6.7	0.992	91	5.23
		15	6.7	0.992	147	4.51
		15	6.7	0.992	166	4.41
		15	6.7	0.992	189	4.58
		15	6.7	0.992	213	4.41
		15	6.7	0.992	235	4.18
		15	6.7	0.992	261	3.59
		15	6.7	0.992	334	3.03
		15	6.7	0.992	362	3.16
		15	6.7	0.992	386	2.21
		15	6.7	0.992	411	2.45
		15	6.7	0.992	434	2.41
		15	6.7	0.992	506	1.93
		15	6.7	0.992	530	-0.01
		15	6.7	0.992	547	-0.01
		15	4	0.997
		15	4.3	0.997
		15	4.5	0.997
		15	4.5	0.997
		15	4.8	0.997
		15	4.8	0.997
		15	5	0.997
		15	5.1	0.997
		15	5.4	0.997
		15	5.5	0.997
B430_2	Strain(s): NCTC11322 NCTC11351 NCTC11392 T4 T2	15	5.6	0.997	0	5.46		b0	b1	b2	R
	t81c81	15	5.6	0.997	1	5.6		5.56081	91.5839	1.81285	0.98824
		15	5.6	0.997	22	5.65
		15	5.6	0.997	25	5.36
		15	5.6	0.997	26	5.44
		15	5.6	0.997	46	5.22
		15	5.6	0.997	49	5.24
		15	5.6	0.997	51	5.38
		15	5.6	0.997	123	3.53
		15	5.6	0.997	142	3.35
		15	5.6	0.997	171	2.95
		15	5.6	0.997	194	1.4
		15	5.8	0.997
		15	5.9	0.997
		15	6	0.997
		15	6	0.997
B430_62	Strain(s): NCTC11322 NCTC11351 NCTC11392 T4 T2	15	6	0.997	0	6.51		b0	b1	b2	R
	t82c82	15	6	0.997	21	6.29		6.15139	171.591	1.46625	0.9907
		15	6	0.997	26	6.3
		15	6	0.997	45	6.06
		15	6	0.997	50	5.74
		15	6	0.997	69	5.64
		15	6	0.997	74	5.68
		15	6	0.997	91	5.57
		15	6	0.997	96	5.64
		15	6	0.997	122	5.74
		15	6	0.997	148	5.34
		15	6	0.997	167	4.83
		15	6	0.997	189	4.84
		15	6	0.997	213	4.89
		15	6	0.997	236	4.88
		15	6	0.997	261	4.22
		15	6	0.997	335	3.2
		15	6	0.997	363	3.08
		15	6	0.997	387	3.01
		15	6	0.997	410	2.43
		15	6	0.997	434	2.95
		15	6	0.997	507	1.6
		15	6	0.997	530	1.18
		15	6	0.997	547	-0.01
		15	6	0.997	579	-0.01
		15	6	0.997	597	-0.01
B287_18	Strain(s): NCTC11351 NCTC11392 NCTC11322 T2 T4	15	6.8	0.997	0	6.15		b0	b1	b2	R
	t83c83	15	6.8	0.997	24	6.18		6.19933	67.3155	0.890654	0.96707
		15	6.8	0.997	48	5.31
		15	6.8	0.997	72	5.23
		15	6.8	0.997	96	4.2
		15	6.8	0.997	192	4.29
		15	6.8	0.997	216	2.97
		15	6.8	0.997	240	3.15
		15	6.8	0.997	264	2.65
		15	6.8	0.997	336	2.7
		15	6.8	0.997	408	0.778
		15	7.1	0.997
		20	4.6	0.961
		20	4.9	0.961
		20	5	0.961
B287_142	Strain(s): NCTC11351 NCTC11392 NCTC11322 T2 T4	20	5.3	0.961	0	5.51		b0	b1	b2	R
	t84c84	20	5.3	0.961	2	5.72		5.71482	6.38326	0.570522	0.90926
		20	5.3	0.961	5	5.18
		20	5.3	0.961	23	3
		20	5.3	0.961	25	2.3
		20	5.3	0.961	27	3.7
		20	5.3	0.961	28	2.7
		20	5.3	0.961	48	3.54
		20	5.3	0.961	50	3.24
		20	5.3	0.961	52	2.7
		20	5.3	0.961	120	-0.01
B287_118	Strain(s): NCTC11351 NCTC11392 NCTC11322 T2 T4	20	5.5	0.961	0	5.97		b0	b1	b2	R
	t85c85	20	5.5	0.961	3	5.14		5.67112	11.0064	0.712601	0.93631
		20	5.5	0.961	5	4.7
		20	5.5	0.961	21	3.81
		20	5.5	0.961	27	3.88
		20	5.5	0.961	29	3.3
		20	5.5	0.961	45	2.48
		20	5.5	0.961	48	3.99
		20	5.5	0.961	51	3.7
		20	5.5	0.961	53	3.33
		20	5.5	0.961	69	1.34
		20	5.5	0.961	77	1
		20	5.5	0.961	100	-0.01
		20	5.5	0.961	142	-0.01
B287_143	Strain(s): NCTC11351 NCTC11392 NCTC11322 T2 T4	20	6.1	0.961	0	5.96		b0	b1	b2	R
	t86c86	20	6.1	0.961	3	5.15		6.12512	4.16609	0.430884	0.86998
		20	6.1	0.961	5	5.51
		20	6.1	0.961	22	4.26
		20	6.1	0.961	24	3.86
		20	6.1	0.961	27	4.3
		20	6.1	0.961	29	4.7
		20	6.1	0.961	46	2.16
		20	6.1	0.961	48	2.15
		20	6.1	0.961	51	2.4
		20	6.1	0.961	53	3
		20	6.1	0.961	70	4.08
		20	6.1	0.961	72	2.88
		20	6.1	0.961	77	3.4
		20	6.1	0.961	94	1.7
		20	6.1	0.961	97	2.24
		20	6.1	0.961	99	1.7
		20	6.1	0.961	143	2
		20	4.4	0.974
B430_101	Strain(s): NCTC11322 NCTC11351 NCTC11392 T4 T2	20	5.2	0.974	0	6.45		b0	b1	b2	R
	t87c87	20	5.2	0.974	2	6.4		6.67554	7.51179	0.62796	0.99489
		20	5.2	0.974	4	6.02
		20	5.2	0.974	6	6.15
		20	5.2	0.974	8	5.51
		20	5.2	0.974	18	4.94
		20	5.2	0.974	19	4.94
		20	5.2	0.974	21	4.55
		20	5.2	0.974	24	4.42
		20	5.2	0.974	28	4.61
		20	5.2	0.974	44	3.7
		20	5.2	0.974	46	3.66
		20	5.2	0.974	70	2.38
		20	5.2	0.974	144	-0.01
		20	5.2	0.974	167	-0.01
B430_113	Strain(s): NCTC11322 NCTC11351 NCTC11392 T4 T2	20	5.4	0.974	0	6.23		b0	b1	b2	R
	t88c88	20	5.4	0.974	2	5.79		6.31118	3.99055	0.613952	0.96662
		20	5.4	0.974	5	5.13
		20	5.4	0.974	6	4.89
		20	5.4	0.974	8	4.64
		20	5.4	0.974	20	3.56
		20	5.4	0.974	22	3.69
		20	5.4	0.974	24	3.52
		20	5.4	0.974	27	3.6
		20	5.4	0.974	45	2.41
		20	5.4	0.974	48	1.95
		20	5.4	0.974	51	-0.01
		20	5.4	0.974	70	-0.01
		20	5.4	0.974	94	-0.01
B430_114	Strain(s): NCTC11322 NCTC11351 NCTC11392 T4 T2	20	6.7	0.974	0	6.05		b0	b1	b2	R
	t89c89	20	6.7	0.974	1	5.35		5.76148	8.59002	0.725491	0.99665
		20	6.7	0.974	4	5.05
		20	6.7	0.974	6	5.06
		20	6.7	0.974	8	4.64
		20	6.7	0.974	18	4.03
		20	6.7	0.974	20	3.92
		20	6.7	0.974	21	3.77
		20	6.7	0.974	26	3.64
		20	6.7	0.974	44	2.61
		20	6.7	0.974	47	2.34
		20	6.7	0.974	50	2.32
		20	6.7	0.974	70	1.18
		20	6.7	0.974	93	-0.01
		20	6.5	0.977
B417_12	Strain(s): NCTC11322 NCTC11351 NCTC11392 T4 T2	20	6.5	0.977	0	8.31		b0	b1	b2	R
	t90c90	20	6.5	0.977	12	8.26		8.21437	167.151	1.70504	0.99776
		20	6.5	0.977	70	7.91
		20	6.5	0.977	87	7.65
		20	6.5	0.977	113	7.61
		20	6.5	0.977	135	7.63
		20	6.5	0.977	162	7.4
		20	6.5	0.977	181	7.09
		20	6.5	0.977	254	6.16
		20	6.5	0.977	326	5.26
		20	6.5	0.977	404	3.41
		20	6.5	0.977	477	2.44
		20	6.5	0.977	494	1.8
		20	6.9	0.977
		20	4	0.98
		20	4	0.98
		20	4.5	0.98
		20	4.5	0.98
		20	4.8	0.98
		20	4.8	0.98
		20	4.8	0.98
		20	5.4	0.98
		20	5.7	0.98
B430_99	Strain(s): NCTC11322 NCTC11351 NCTC11392 T4 T2	20	5.7	0.98	0	6.37		b0	b1	b2	R
	t91c91	20	5.7	0.98	2	6.1		6.21407	13.9826	0.620136	0.97687
		20	5.7	0.98	4	5.56
		20	5.7	0.98	6	5.38
		20	5.7	0.98	7	5.26
		20	5.7	0.98	18	4.98
		20	5.7	0.98	19	5.07
		20	5.7	0.98	21	4.68
		20	5.7	0.98	24	4.86
		20	5.7	0.98	25	4.86
		20	5.7	0.98	28	4.89
		20	5.7	0.98	44	4.58
		20	5.7	0.98	46	4.39
		20	5.7	0.98	121	1.93
		20	5.7	0.98	144	2.08
		20	5.7	0.98	167	2.37
		20	5.7	0.98	192	-0.01
		20	5.7	0.98	290	-0.01
B430_100	Strain(s): NCTC11322 NCTC11351 NCTC11392 T4 T2	20	6.3	0.98	0	6.31		b0	b1	b2	R
	t92c92	20	6.3	0.98	2	6.11		6.46988	8.48043	0.571281	0.97917
		20	6.3	0.98	4	5.65
		20	6.3	0.98	6	5.35
		20	6.3	0.98	7	5.4
		20	6.3	0.98	18	5.16
		20	6.3	0.98	21	5.07
		20	6.3	0.98	25	4.7
		20	6.3	0.98	28	4.65
		20	6.3	0.98	44	4.38
		20	6.3	0.98	46	4.3
		20	6.3	0.98	71	3.26
		20	6.3	0.98	121	1.54
		20	6.3	0.98	144	1.18
		20	6.3	0.98	167	-0.01
		20	6.3	0.98	192	-0.01
		20	6.3	0.98	290	-0.01
B287_96	Strain(s): NCTC11351 NCTC11392 NCTC11322 T2 T4	20	6.9	0.98	0	5.96		b0	b1	b2	R
	t93c93	20	6.9	0.98	1	5.1		5.33996	20.3243	1.0287	0.97235
		20	6.9	0.98	3	4.83
		20	6.9	0.98	5	4.93
		20	6.9	0.98	22	4.53
		20	6.9	0.98	24	4.34
		20	6.9	0.98	27	3.66
		20	6.9	0.98	46	2.4
		20	6.9	0.98	48	3.18
		20	6.9	0.98	51	2.7
		20	6.9	0.98	72	2.24
		20	6.9	0.98	75	1.88
		20	6.9	0.98	77	1.4
		20	6.9	0.98	94	-0.01
		20	5.1	0.986
B430_109	Strain(s): NCTC11322 NCTC11351 NCTC11392 T4 T2	20	5.9	0.986	0	6.15		b0	b1	b2	R
	t94c94	20	5.9	0.986	2	6.09		6.40657	39.6985	0.838743	0.97798
		20	5.9	0.986	20	6.12
		20	5.9	0.986	22	5.89
		20	5.9	0.986	24	6.3
		20	5.9	0.986	26	5.66
		20	5.9	0.986	44	5.23
		20	5.9	0.986	48	5.4
		20	5.9	0.986	50	5.52
		20	5.9	0.986	68	4.59
		20	5.9	0.986	70	4.47
		20	5.9	0.986	73	4.69
		20	5.9	0.986	93	4.28
		20	5.9	0.986	96	4.38
		20	5.9	0.986	167	2.64
		20	5.9	0.986	192	2.24
		20	5.9	0.986	213	2.61
		20	5.9	0.986	237	2.33
B430_35	Strain(s): NCTC11322 NCTC11351 NCTC11392 T4 T2	20	6.4	0.986	0	6.3		b0	b1	b2	R
	t95c95	20	6.4	0.986	2	5.68		6.08609	24.731	0.888	0.98588
		20	6.4	0.986	18	5.33
		20	6.4	0.986	21	5.07
		20	6.4	0.986	23	5.23
		20	6.4	0.986	31	5.02
		20	6.4	0.986	42	4.6
		20	6.4	0.986	45	4.47
		20	6.4	0.986	49	4.21
		20	6.4	0.986	68	3.76
		20	6.4	0.986	71	3.38
		20	6.4	0.986	96	2.35
		20	6.4	0.986	116	2.41
		20	7	0.986
		20	4.4	0.992
		20	4.9	0.992
		20	5.5	0.992
B430_32	Strain(s): NCTC11322 NCTC11351 NCTC11392 T4 T2	20	5.9	0.992	0	6.47		b0	b1	b2	R
	t96c96	20	5.9	0.992	2	6.47	Estimate	6.08609	24.731	0.888	0.95429
		20	5.9	0.992	18	5.92	standart error	0.170138	18.8976	0.799739
		20	5.9	0.992	21	6.04	t(12)	35.4898	6.24179	3.44274
		20	5.9	0.992	23	5.72	p level	1.60032e-13	4.30718e-05	0.00486982
		20	5.9	0.992	31	6.22
		20	5.9	0.992	42	5.93
		20	5.9	0.992	45	5.66
		20	5.9	0.992	49	5.98
		20	5.9	0.992	68	5.45
		20	5.9	0.992	72	5.46
		20	5.9	0.992	96	5.18
		20	5.9	0.992	116	5.94
		20	5.9	0.992	169	3.05
		20	5.9	0.992	192	2.3
B430_33	Strain(s): NCTC11322 NCTC11351 NCTC11392 T4 T2	20	6.5	0.992	0	6.31		b0	b1	b2	R
	t97c97	20	6.5	0.992	2	5.92		6.33619	27.3057	0.760212	0.94936
		20	6.5	0.992	18	5.75
		20	6.5	0.992	21	5.58
		20	6.5	0.992	23	5.62
		20	6.5	0.992	31	5.63
		20	6.5	0.992	42	5.34
		20	6.5	0.992	45	4.81
		20	6.5	0.992	49	4.41
		20	6.5	0.992	71	4.17
		20	6.5	0.992	96	2.65
		20	6.5	0.992	116	4.09
		20	6.5	0.992	169	2
		20	6.5	0.992	192	2.28
B430_34	Strain(s): NCTC11322 NCTC11351 NCTC11392 T4 T2	20	7	0.992	0	6.28		b0	b1	b2	R
	t98c98	20	7	0.992	2	6.3		6.34277	33.6117	0.898724	0.95533
		20	7	0.992	18	5.7
		20	7	0.992	21	5.61
		20	7	0.992	23	5.57
		20	7	0.992	31	5.47
		20	7	0.992	42	5.47
		20	7	0.992	45	5.08
		20	7	0.992	49	5.33
		20	7	0.992	71	4.07
		20	7	0.992	96	2.57
		20	7	0.992	116	4.15
		20	7	0.992	169	2.4
		20	7	0.992	192	1.3
		20	4	0.997
		20	4.5	0.997
		20	4.5	0.997
		20	4.6	0.997
		20	4.6	0.997
		20	4.7	0.997
		20	4.8	0.997
		20	4.8	0.997
		20	4.8	0.997
		20	5.2	0.997
		20	5.3	0.997
		20	5.4	0.997
		20	5.4	0.997
		20	5.9	0.997
B430_29	Strain(s): NCTC11322 NCTC11351 NCTC11392 T4 T2	20	5.9	0.997	0	6.51		b0	b1	b2	R
	t99c99	20	5.9	0.997	2	6.41	Estimate	6.31156	105.072	2.71398	0.94769
		20	5.9	0.997	19	6.38	standart error	0.167324	16.1338	0.743115
		20	5.9	0.997	22	6.25	t(12)	37.7206	6.51252	3.65217
		20	5.9	0.997	24	6.2	p level	5.49166e-13	4.35249e-05	0.00380629
		20	5.9	0.997	31	6.22
		20	5.9	0.997	42	6.92
		20	5.9	0.997	46	5.86
		20	5.9	0.997	49	6.16
		20	5.9	0.997	68	5.74
		20	5.9	0.997	72	5.41
		20	5.9	0.997	96	5.33
		20	5.9	0.997	117	5.59
		20	5.9	0.997	170	2.51
B417_3	Strain(s): NCTC11322 NCTC11351 NCTC11392 T4 T2	20	6.1	0.997	0	7.72		b0	b1	b2	R
	t100c100	20	6.1	0.997	49	7.5		7.80432	245.768	1.36602	0.99149
		20	6.1	0.997	142	7.47
		20	6.1	0.997	220	7.18
		20	6.1	0.997	311	6.58
		20	6.1	0.997	360	6.1
		20	6.1	0.997	382	6.09
		20	6.1	0.997	501	5.26
		20	6.1	0.997	549	4.23
		20	6.1	0.997	644	4.1
		20	6.1	0.997	673	3.93
		20	6.1	0.997	692	3.47
		20	6.1	0.997	719	3.41
		20	6.1	0.997	817	2.95
B430_30	Strain(s): NCTC11322 NCTC11351 NCTC11392 T4 T2	20	6.5	0.997	0	6.56		b0	b1	b2	R
	t101c101	20	6.5	0.997	2	6.44		6.55898	56.5481	1.17431	0.95959
		20	6.5	0.997	18	6.12
		20	6.5	0.997	21	6.15
		20	6.5	0.997	23	5.92
		20	6.5	0.997	31	6.72
		20	6.5	0.997	42	6.8
		20	6.5	0.997	45	5.34
		20	6.5	0.997	49	5.57
		20	6.5	0.997	68	5.45
		20	6.5	0.997	72	4.92
		20	6.5	0.997	96	4.33
		20	6.5	0.997	116	4.38
		20	6.5	0.997	169	2.95
		20	6.5	0.997	192	2.41
B417_11	Strain(s): NCTC11322 NCTC11351 NCTC11392 T4 T2	20	6.7	0.997	0	8.35		b0	b1	b2	R
	t102c102	20	6.7	0.997	8	8.35		8.50135	176.603	1.48262	0.99743
		20	6.7	0.997	78	8.23
		20	6.7	0.997	95	8.02
		20	6.7	0.997	121	8.09
		20	6.7	0.997	143	7.89
		20	6.7	0.997	170	7.74
		20	6.7	0.997	189	7.58
		20	6.7	0.997	262	6.7
		20	6.7	0.997	334	5.88
		20	6.7	0.997	412	4.65
		20	6.7	0.997	485	3.94
		20	6.7	0.997	502	3.9
		20	6.7	0.997	575	2.6
		20	6.7	0.997	644	1.92
B287_24	Strain(s): NCTC11351 NCTC11392 NCTC11322 T2 T4	20	6.8	0.997	0	6.15		b0	b1	b2	R
	t103c103	20	6.8	0.997	24	6.3		6.39144	10.5567	0.54801	0.93167
		20	6.8	0.997	48	3.47
		20	6.8	0.997	72	2.94
		20	6.8	0.997	96	2.24
		20	6.8	0.997	192	2.18
		20	6.8	0.997	216	1.88
		20	6.8	0.997	240	0.788
		20	6.8	0.997	264	-0.01
		20	6.9	0.997
		20	6.9	0.997
		20	7	0.997
		20	7.1	0.997
		20	7.3	0.997
		25	4.8	0.974
B430_92	Strain(s): NCTC11322 NCTC11351 NCTC11392 T4 T2	25	5.5	0.974	0	6.11		b0	b1	b2	R
	t104c104	25	5.5	0.974	1	6.04		6.29682	3.22184	0.706566	0.99335
		25	5.5	0.974	2	5.48
		25	5.5	0.974	3	5.26
		25	5.5	0.974	4	5.15
		25	5.5	0.974	5	4.99
		25	5.5	0.974	6	4.75
		25	5.5	0.974	7	4.6
		25	5.5	0.974	9	4.51
		25	5.5	0.974	10	4.37
		25	5.5	0.974	14	3.49
		25	5.5	0.974	16	3.18
		25	5.5	0.974	20	2.65
		25	5.5	0.974	23	1.6
		25	5.5	0.974	41	-0.01
		25	5.5	0.974	45	-0.01
		25	5.5	0.974	47	-0.01
B430_93	Strain(s): NCTC11322 NCTC11351 NCTC11392 T4 T2	25	6.4	0.974	0	5.86		b0	b1	b2	R
	t105c105	25	6.4	0.974	1	5.39		5.76076	7.10607	0.906223	0.97794
		25	6.4	0.974	2	5.22
		25	6.4	0.974	3	5.28
		25	6.4	0.974	4	5.22
		25	6.4	0.974	5	5.2
		25	6.4	0.974	6	5
		25	6.4	0.974	7	4.93
		25	6.4	0.974	9	4.62
		25	6.4	0.974	10	4.59
		25	6.4	0.974	11	4.1
		25	6.4	0.974	14	3.85
		25	6.4	0.974	16	3.93
		25	6.4	0.974	23	2.04
		25	6.4	0.974	41	1.93
		25	6.4	0.974	45	-0.01
		25	6.4	0.974	47	-0.01
B295_21	Strain(s): T2 T4 NCTC11322 NCTC11351 NCTC11392	25	6.8	0.974	0	6.73		b0	b1	b2	R
	t106c106	25	6.8	0.974	15	6.11		6.701	33.7005	0.785043	0.98237
		25	6.8	0.974	25	5.92
		25	6.8	0.974	40	5.28
		25	6.8	0.974	44	5.77
		25	6.8	0.974	65	5.01
		25	6.8	0.974	96	4.54
		25	6.8	0.974	115	3.98
		25	6.9	0.974
		25	6.9	0.974
		25	6.9	0.974
		25	6.9	0.974
		25	4.6	0.98
		25	5.1	0.98
B430_90	Strain(s): NCTC11322 NCTC11351 NCTC11392 T4 T2	25	5.3	0.98	0	6.13		b0	b1	b2	R
	t107c107	25	5.3	0.98	1	6.32		6.25851	10.1261	1.2092	0.99788
		25	5.3	0.98	2	6.23
		25	5.3	0.98	3	6
		25	5.3	0.98	4	6.1
		25	5.3	0.98	5	5.88
		25	5.3	0.98	6	5.66
		25	5.3	0.98	7	5.5
		25	5.3	0.98	9	5.32
		25	5.3	0.98	10	5.24
		25	5.3	0.98	11	5
		25	5.3	0.98	14	4.71
		25	5.3	0.98	16	4.55
		25	5.3	0.98	23	3.82
		25	5.3	0.98	45	-0.01
		25	5.3	0.98	47	-0.01
B295_8	Strain(s): T2 T4 NCTC11322 NCTC11351 NCTC11392	25	6	0.98	0	7.63		b0	b1	b2	R
	t108c108	25	6	0.98	18	7.19		7.55532	42.4986	0.933558	0.99442
		25	6	0.98	23	6.94
		25	6	0.98	41	6.49
		25	6	0.98	45	6.46
		25	6	0.98	48	6.27
		25	6	0.98	66	5.96
		25	6	0.98	69	5.99
		25	6	0.98	72	6.04
		25	6	0.98	90	5.66
		25	6	0.98	114	5.14
		25	6	0.98	140	4.28
		25	6	0.98	166	3.99
		25	6	0.98	187	3.93
		25	6	0.98	213	3.16
		25	6	0.98	235	2.32
		25	6	0.98
B430_118	Strain(s): NCTC11322 NCTC11351 NCTC11392 T4 T2	25	6.6	0.98	0	6.01		b0	b1	b2	R
	t109c109	25	6.6	0.98	2	5.28		5.97239	5.83805	0.821535	0.98535
		25	6.6	0.98	5	5.23
		25	6.6	0.98	7	4.88
		25	6.6	0.98	9	4.81
		25	6.6	0.98	19	3.56
		25	6.6	0.98	21	2.47
		25	6.6	0.98	23	2.82
		25	6.6	0.98	25	3.12
		25	6.6	0.98	27	2.08
		25	6.6	0.98	45	1.18
		25	6.6	0.98	48	-0.01
		25	6.6	0.98	51	-0.01
		25	4.4	0.986
		25	5.2	0.986
B430_60	Strain(s): NCTC11322 NCTC11351 NCTC11392 T4 T2	25	5.9	0.986	0	6.23		b0	b1	b2	R
	t110c110	25	5.9	0.986	2	5.49		6.23942	6.49563	0.551287	0.98953
		25	5.9	0.986	4	5.54
		25	5.9	0.986	21	4.59
		25	5.9	0.986	23	4.69
		25	5.9	0.986	26	4.34
		25	5.9	0.986	28	3.93
		25	5.9	0.986	45	2.89
		25	5.9	0.986	47	2.92
		25	5.9	0.986	50	3.02
		25	5.9	0.986	52	3.09
		25	5.9	0.986	69	2.24
		25	5.9	0.986	72	2.7
		25	5.9	0.986	76	2.45
		25	5.9	0.986	96	2.03
		25	5.9	0.986	169	-0.01
		25	5.9	0.986	192	-0.01
B430_61	Strain(s): NCTC11322 NCTC11351 NCTC11392 T4 T2	25	6.6	0.986	0	6.15		b0	b1	b2	R
	t111c111	25	6.6	0.986	2	5.92		6.30185	7.03915	0.734165	0.97607
		25	6.6	0.986	4	5.67
		25	6.6	0.986	21	4.36
		25	6.6	0.986	23	4.18
		25	6.6	0.986	26	3.97
		25	6.6	0.986	28	3.3
		25	6.6	0.986	45	2.16
		25	6.6	0.986	47	1.98
		25	6.6	0.986	50	2.1
		25	6.6	0.986	52	2.08
		25	6.6	0.986	69	-0.01
		25	6.6	0.986	71	1.81
		25	6.6	0.986	76	-0.01
		25	6.6	0.986	96	-0.01
		25	6.9	0.986
		25	6.9	0.986
		25	6.9	0.986
		25	6.9	0.986
		25	6.9	0.989
		25	6.9	0.989
		25	6.9	0.989
		25	6.9	0.989
		25	5.1	0.992
		25	5.7	0.992
B295_18	Strain(s): T2 T4 NCTC11322 NCTC11351 NCTC11392	25	5.9	0.992	0	7.22		b0	b1	b2	R
	t112c112	25	5.9	0.992	15	6.96	Estimate	6.96322	140.797	2.20321	0.98059
		25	5.9	0.992	25	6.97	standart error	0.136931	16.4185	0.425471
		25	5.9	0.992	40	6.81	t(9)	50.8519	8.57551	5.17828
		25	5.9	0.992	44	6.77	p level	2.20766e-12	1.26544e-05	0.000580682
		25	5.9	0.992	65	6.8
		25	5.9	0.992	96	6.24
		25	5.9	0.992	117	6.23
		25	5.9	0.992	142	6.07
		25	5.9	0.992	167	5.81
		25	5.9	0.992	187	5.05
		25	5.9	0.992	211	4.4
B430_81	Strain(s): NCTC11322 NCTC11351 NCTC11392 T4 T2	25	6.3	0.992	0	6.27		b0	b1	b2	R
	t113c113	25	6.3	0.992	2	6.29		6.38853	30.3161	1.11389	0.99283
		25	6.3	0.992	4	6.3
		25	6.3	0.992	19	5.77
		25	6.3	0.992	22	5.64
		25	6.3	0.992	25	5.71
		25	6.3	0.992	27	5.58
		25	6.3	0.992	48	4.86
		25	6.3	0.992	52	4.67
		25	6.3	0.992	69	3.99
		25	6.3	0.992	74	3.61
		25	6.3	0.992	93	2.51
		25	6.3	0.992	97	3.01
		25	6.3	0.992	147	-0.01
		25	6.3	0.992	171	-0.01
		25	6.9	0.992
		25	6.9	0.992
		25	6.9	0.992
		25	6.9	0.992
		25	6.9	0.995
		25	6.9	0.995
		25	6.9	0.995
		25	6.9	0.995
B430_115	Strain(s): NCTC11322 NCTC11351 NCTC11392 T4 T2	25	4.5	0.997	0	6.07		b0	b1	b2	R
	t114c114	25	4.5	0.997	1	5.62		5.94267	3.75577	1.02828	0.9938
		25	4.5	0.997	4	4.68
		25	4.5	0.997	6	4.42
		25	4.5	0.997	8	3.71
		25	4.5	0.997	18	1.48
		25	4.5	0.997	20	-0.01
		25	4.5	0.997	21	-0.01
		25	5.5	0.997
B430_77	Strain(s): NCTC11322 NCTC11351 NCTC11392 T4 T2	25	5.5	0.997	0	6.49		b0	b1	b2	R
	t115c115	25	5.5	0.997	2	6.41		6.59901	49.5577	1.60169	0.98647
		25	5.5	0.997	4	6.44
		25	5.5	0.997	19	6.19
		25	5.5	0.997	22	6.32
		25	5.5	0.997	25	6.36
		25	5.5	0.997	27	6.38
		25	5.5	0.997	49	6.01
		25	5.5	0.997	52	5.85
		25	5.5	0.997	69	5.01
		25	5.5	0.997	75	4.74
		25	5.5	0.997	93	3.45
		25	5.5	0.997	97	3.78
		25	5.5	0.997	147	-0.01
		25	5.5	0.997	171	-0.01
B430_78	Strain(s): NCTC11322 NCTC11351 NCTC11392 T4 T2	25	5.9	0.997	0	6.48		b0	b1	b2	R
	t116c116	25	5.9	0.997	2	6.47		6.60477	44.3753	1.46402	0.98065
		25	5.9	0.997	4	6.4
		25	5.9	0.997	19	6.43
		25	5.9	0.997	22	6.34
		25	5.9	0.997	25	6.21
		25	5.9	0.997	27	6.24
		25	5.9	0.997	49	5.34
		25	5.9	0.997	52	5.65
		25	5.9	0.997	69	4.77
		25	5.9	0.997	75	4.69
		25	5.9	0.997	93	2.74
		25	5.9	0.997	97	4.17
		25	5.9	0.997	147	-0.01
		25	5.9	0.997	171	-0.01
		25	6	0.997
		25	6.8	0.997
		25	6.9	0.997
		25	6.9	0.997
		25	6.9	0.997
		25	6.9	0.997
		30	5.8	0.992
		30	6.3	0.992
		30	6.5	0.992

## Sheet: Poultry
	Temperature dependency of µmax
Key	temp	pH	aw	µmax	time (h)	concentration (log CFU/g)				Key	temp	pH	aw	time (h)	concentration (log CFU/g)		b0	b1	b2	R
M29_Cj	4	6		-0.012	0	6.2			Strain(s): H-840	M29_Cj	4	6		0	6.2	Estimate	6.13185	278.908	1.54245	0.96776
					24	6.1				c1t1	4	6		24	6.1	standart error	0.135438	41.4308	0.414709
					43	5.975					4	6		48	6.1	t(7)	45.2741	6.73191	3.71936
					48	6.1					4	6		72	6	p level	6.70222e-10	0.000269435	0.00746233
					72	6					4	6		96	5.9
					86	5.75					4	6		144	5.7
					96	5.9					4	6		192	5.6
					130	5.525					4	6		240	5.1
					144	5.7					4	6		336	5.2
					173	5.3					4	6		432	4
					192	5.6			Strain(s): B8852	M30_Cj	4	6		0	6.6		b0	b1	b2	R
					216	5.075				c2t2	4	6		24	6.6	Estimate	7.09299	0.0459362	1.23746e-06	…
					240	5.1					4	6		48	6.6
					259	4.85					4	6		72	6.6
					302	4.625					4	6		96	6.4
					336	5.2					4	6		168	5.7
					346	4.4					4	6		216	6.4
					389	4.174					4	6		288	6.2
					432	4					4	6		336	5.8
M30_Cj	4	6		-0.004	0	6.6					4	6		384	5.6
					24	6.6					4	6		432	5.7
					48	6.6			Strain(s): B-8788	M31_Cj	4	6		0	7		b0	b1	b2	R
					72	6.6				c3t3	4	6		24	6.9	Estimate	7.56717	0.00033332	2.95537e-06	…
					86	6.45					4	6		48	6.8
					96	6.4					4	6		72	6.8
					130	6.376					4	6		96	6.8
					168	5.7					4	6		120	6.8
					173	6.301					4	6		144	6.6
					216	6.4					4	6		192	6.6
					216	6.226					4	6		240	6.5
					259	6.151					4	6		288	6.6
					288	6.2					4	6		360	6.6
					302	6.076					4	6		432	5.8
					336	5.8			Strains: ATCC 29428 CJ-B4086	M10_Cj	4	6.5	0.995	0	6.2		b0	b1	b2	R
					346	6.001				c4t4	4	6.5	0.995	24	6.6	Estimate	6.59439	84.344	1.16203	0.98844
					384	5.6					4	6.5	0.995	72	6
					389	5.926					4	6.5	0.995	144	5
					432	5.851					4	6.5	0.995	288	1.8
					432	5.7					4	6.5	0.995	432	0.2
M31_Cj	4	6		-0.006	0	7			Strains: ATCC 29428 CJ-B4086	M11_Cj	4	6.5	0.995	0	6.5		b0	b1	b2	R
					24	6.9				c5t5	4	6.5	0.995	24	5.8	Estimate	6.50399	61.4339	0.982495	0.98867
					43	6.888					4	6.5	0.995	72	5.7
					48	6.8					4	6.5	0.995	144	4.5
					72	6.8					4	6.5	0.995	288	1.3
					86	6.777					4	6.5	0.995	432	-0.01
					96	6.8			Strains: ATCC 29428 CJ-B4086	M6_Cj	4	6.5	0.995	0	6.4		b0	b1	b2	R
					120	6.8				c6t6	4	6.5	0.995	24	5.2	Estimate	6.14136	60.2356	0.942862	0.97092
					130	6.665					4	6.5	0.995	72	4.8
					144	6.6					4	6.5	0.995	144	4.8
					173	6.553					4	6.5	0.995	288	1
					192	6.6					4	6.5	0.995	432	-0.01
					216	6.44			Strains: ATCC 29428 CJ-B4086	M7_Cj	4	6.5	0.995	0	6.5		b0	b1	b2	R
					240	6.5				c7t7	4	6.5	0.995	24	6.1	Estimate	6.35092	100.749	1.76072	0.99909
					259	6.328					4	6.5	0.995	72	5.8
					288	6.6					4	6.5	0.995	144	4.5
					302	6.216					4	6.5	0.995	288	-0.01
					346	6.103			Strains: ATCC 29428 CJ-B4086	M8_Cj	4	6.5	0.995	0	6		b0	b1	b2	R
					360	6.6				c8t8	4	6.5	0.995	24	5.9	Estimate	5.97669	124.47	2.13345	0.99992
					389	5.991					4	6.5	0.995	72	5.7
					432	5.878					4	6.5	0.995	144	4.6
					432	5.8					4	6.5	0.995	288	-0.01
M205_Cj	4	6		-0.087	0	2			Wild strain	M37_Cj	5	6.1		0	5.5		b0	b1	b2	R
					20	1.244				c9t9	5	6.1		168	4.8	Estimate	5.46671	401.651	1.35426	0.98267
					40	0.489					5	6.1		336	5.2
					60	-0.267					5	6.1		672	3.4
					80	-1.023					5	6.1		840	2.5
					100	-1.778					5	6.1		1176	1.3
					120	-2.534			Wild strain	M38_Cj	5	6.1		0	5.6		b0	b1	b2	R
					140	-3.29				c10t10	5	6.1		168	5.3	Estimate	5.91906	182.313	1.00064	0.97487
					160	-4.045					5	6.1		336	4.7
					180	-4.801					5	6.1		672	1.8
					200	-5.557					5	6.1		840	0.6
M10_Cj	4	6.5	0.995	-0.036	0	6.2					5	6.1		1176	-0.01
					24	6.6			Wild strain	M39_Cj	5	6.1		0	5.5		b0	b1	b2	R
					43	5.525				c11t11	5	6.1		168	5	Estimate	5.77294	146.183	0.886418	0.97465
					72	6					5	6.1		336	4.2
					86	4.85					5	6.1		672	1.4
					130	4.174					5	6.1		840	0.4
					144	5					5	6.1		1176	-0.01
					173	3.499			Strains: ATCC 29428 CJ-B4086	M1_Cj	21	6.5	0.995	0	6.2		b0	b1	b2	R
					216	2.824				c12t12	21	6.5	0.995	6	5.5	Estimate	6.28946	4.08895	0.680034	0.98437
					259	2.148					21	6.5	0.995	12	3.7
					288	1.8					21	6.5	0.995	24	3
					302	1.473					21	6.5	0.995	48	1
					346	0.797			Strains: ATCC 29428 CJ-B4086	M4_Cj	21	6.5	0.995	0	5.1		b0	b1	b2	R
					389	0.122				c13t13	21	6.5	0.995	6	5	Estimate	5.03647	19.101	1.72814	0.99648
					432	0.2					21	6.5	0.995	12	4.3	standart error	0.273675	5.17329	0.449378
					432	-0.553					21	6.5	0.995	24	3.7	t(2)	18.4031	3.69223	3.84563
M11_Cj	4	6.5	0.995	-0.036	0	6.5					21	6.5	0.995	48	0.1	p level	0.00293968	0.0661575	0.0614515
					24	5.8			Strains: ATCC 29428 CJ-B4086	M2_Cj	21	6.5	0.995	0	5.6		b0	b1	b2	R
					43	5.826				c14t14	21	6.5	0.995	6	5.7	Estimate	5.78822	10.7989	0.702156	0.92196
					72	5.7					21	6.5	0.995	12	4.7	standart error	1.48889	29.8997	0.902667
					86	5.15					21	6.5	0.995	24	3.4	t(2)	3.8876	0.361171	0.777868
					130	4.475					21	6.5	0.995	48	3.2	p level	0.0602485	0.752555	0.518057
					144	4.5			Strains: ATCC 29428 CJ-B4086	M5_Cj	21	6.5	0.995	0	6.1		b0	b1	b2	R
					173	3.8				c15t15	21	6.5	0.995	6	6.1	Estimate	6.26743	21.9135	1.10497	0.94201
					216	3.124					21	6.5	0.995	12	6.2	standart error	0.57882	17.484	0.744258
					259	2.449					21	6.5	0.995	24	4.7	t(2)	10.8279	1.25335	1.48466
					288	1.3					21	6.5	0.995	48	4	p level	0.0084216	0.33674	0.275923
					302	1.773			Strains: ATCC 29428 CJ-B4086	M3_Cj	21	6.5	0.995	0	6.4		b0	b1	b2	R
					346	1.098				c16t16	21	6.5	0.995	6	5.9	Estimate	6.49034	10.1783	0.829917	0.97796
					389	0.423					21	6.5	0.995	12	5.7
					432	-0.01					21	6.5	0.995	24	4
					432	-0.253					21	6.5	0.995	48	3
M6_Cj	4	6.5	0.995	-0.034	0	6.4			Strain(s): H-840	M26_Cj	23	6		0	6.4		b0	b1	b2	R
					24	5.2				c17t17	23	6		6	6.1	Estimate	6.14588	53.0948	1.16818	0.97923
					43	5.763					23	6		18	5.9
					72	4.8					23	6		24	5.5
					86	5.125					23	6		48	5.1
					130	4.487					23	6		72	4.2
					144	4.8					23	6		96	4.6
					173	3.85					23	6		120	3.6
					216	3.212					23	6		144	3
					259	2.574					23	6		168	3
					288	1					23	6		192	1
					302	1.936					23	6		216	1
					346	1.298			Strain(s): B8852	M27_Cj	23	6		0	6.7		b0	b1	b2	R
					389	0.66				c18t18	23	6		24	6.5	Estimate	6.96239	67.1381	0.743855	0.9742
					432	-0.01					23	6		48	6.5
					432	0.022					23	6		72	6.3
M7_Cj	4	6.5	0.995	-0.052	0	6.5					23	6		96	5.9
					24	6.1					23	6		168	4.4
					29	5.851					23	6		216	4.4
					58	5.201					23	6		288	3.8
					72	5.8					23	6		336	3.5
					86	4.55					23	6		384	3.3
					115	3.9					23	6		432	3.4
					144	4.5			Strain(s): B-8788	M28_Cj	23	6		0	7.1		b0	b1	b2	R
					144	3.249				c19t19	23	6		24	7	Estimate	7.04313	198.527	1.15821	0.98423
					173	2.599					23	6		48	6.9	standart error	0.149228	37.0185	0.219727
					202	1.949					23	6		72	6.7	t(2)	47.1973	5.36291	5.27114
					230	1.298					23	6		96	6.3	p level	4.49034e-11	0.000675313	0.00075425
					259	0.648					23	6		120	6.5
					288	-0.01					23	6		144	6.4
M8_Cj	4	6.5	0.995	-0.048	0	6					23	6		192	6.2
					24	5.9					23	6		240	5.7
					29	5.4					23	6		288	5.7
					58	4.8					23	6		432	4.5
					72	5.7
					86	4.199
					115	3.599
					144	4.6
					144	2.999
					173	2.398
					202	1.798
					230	1.197
					259	0.597
					288	-0.01
M37_Cj	5	6.1		-0.02	0	5.5
					118	4.479
					168	4.8
					235	3.457
					336	5.2
					353	2.436
					470	1.414
					588	0.393
					672	3.4
					706	-0.629
					823	-1.65
					840	2.5
					941	-2.672
					1058	-3.693
					1176	1.3
					1176	-4.714
M38_Cj	5	6.1		-0.027	0	5.6
					118	4.221
					168	5.3
					235	2.842
					336	4.7
					353	1.463
					470	0.084
					588	-1.295
					672	1.8
					706	-2.674
					823	-4.053
					840	0.6
					941	-5.432
					1058	-6.811
					1176	-0.01
					1176	-8.19
M39_Cj	5	6.1		-0.029	0	5.5
					118	4.019
					168	5
					235	2.538
					336	4.2
					353	1.057
					470	-0.424
					588	-1.905
					672	1.4
					706	-3.387
					823	-4.868
					840	0.4
					941	-6.349
					1058	-7.83
					1176	-0.01
					1176	-9.311
M1_Cj	21	6.5	0.995	-0.242	0	6.2
					5	5.696
					6	5.5
					10	5.192
					12	3.7
					14	4.687
					19	4.183
					24	3
					24	3.678
					29	3.174
					34	2.669
					38	2.165
					43	1.66
					48	1
					48	1.156
M4_Cj	21	6.5	0.995	-0.243	0	5.1
					5	4.593
					6	5
					10	4.087
					12	4.3
					14	3.58
					19	3.074
					24	3.7
					24	2.567
					29	2.061
					34	1.554
					38	1.048
					43	0.541
					48	0.1
					48	0.034
M2_Cj	21	6.5	0.995	-0.129	0	5.6
					5	5.331
					6	5.7
					10	5.062
					12	4.7
					14	4.793
					19	4.524
					24	3.4
					24	4.256
					29	3.987
					34	3.718
					38	3.449
					43	3.18
					48	3.2
					48	2.911
M5_Cj	21	6.5	0.995	-0.115	0	6.1
					5	5.861
					6	6.1
					10	5.621
					12	6.2
					14	5.381
					19	5.142
					24	4.7
					24	4.902
					29	4.662
					34	4.422
					38	4.183
					43	3.943
					48	4
					48	3.703
M3_Cj	21	6.5	0.995	-0.17	0	6.4
					5	6.046
					6	5.9
					10	5.692
					12	5.7
					14	5.338
					19	4.984
					24	4
					24	4.629
					29	4.275
					34	3.92
					38	3.566
					43	3.212
					48	3
					48	2.857
M26_Cj	23	6		-0.036	0	6.4
					6	6.1
					18	5.9
					22	6.063
					24	5.5
					43	5.725
					48	5.1
					65	5.388
					72	4.2
					86	5.05
					96	4.6
					108	4.713
					120	3.6
					130	4.375
					144	3
					151	4.037
					168	3
					173	3.699
					192	1
					194	3.362
					216	1
					216	3.024
M27_Cj	23	6		-0.019	0	6.7
					24	6.5
					43	6.346
					48	6.5
					72	6.3
					86	5.989
					96	5.9
					130	5.633
					168	4.4
					173	5.276
					216	4.4
					216	4.92
					259	4.563
					288	3.8
					302	4.207
					336	3.5
					346	3.85
					384	3.3
					389	3.494
					432	3.4
					432	3.137
M28_Cj	23	6		-0.013	0	7.1
					24	7
					43	6.858
					48	6.9
					72	6.7
					86	6.616
					96	6.3
					120	6.5
					130	6.373
					144	6.4
					173	6.129
					192	6.2
					216	5.886
					240	5.7
					259	5.642
					288	5.7
					302	5.398
					346	5.154
					360	5.3
					389	4.91
					432	4.5
					432	4.666
